# Supplementary material for: The Impact of Placement Change on Sleep in Child Welfare
Source: Children (Basel). 2026 May 1;13(5):631. doi: 10.3390/children13050631 (PMC13204986; doi:10.3390/children13050631)
Supplement: Supplementary file 1 [file children-13-00631-s001.zip]

Archive with 3 entries (3 files):
- CANS_Dictionary_2026.xlsx
- data_example_2026.xlsx
- LMM_results.xlsx
