# Supplementary material for: The Impact of Placement Change on Sleep in Child Welfare
Source: Children (Basel). 2026 May 1;13(5):631. doi: 10.3390/children13050631 (PMC13204986; doi:10.3390/children13050631)
Supplement: Supplementary file 1 [file children-13-00631-s001.zip › CANS_Dictionary_2026.xlsx]

## Sheet: CANS_Dictionary
RN	Full_Name	Domain	Item	Module_Trigger	Missing_1	Missing_2
I001	CTR_SEXUAL_ABUSE	Trauma Experience	Sexual Abuse		2.20199e-05	2.20199e-05
I002	CTR_PHYSICAL_ABUSE	Trauma Experience	Physical Abuse		2.20199e-05	2.20199e-05
I003	CTR_NEGLECT	Trauma Experience	Neglect		5.50497e-05	5.50497e-05
I004	CTR_EMOTIONAL_ABUSE	Trauma Experience	Emotional Abuse		2.20199e-05	2.20199e-05
I005	CTR_MEDICAL_TRAUMA	Trauma Experience	Medical Trauma		0	0
I006	CTR_NATURAL_OR_MANMADE_DISASTER	Trauma Experience	Natural or Manmade Disaster		0	0
I007	CTR_WITNESS_TO_FAMILY_VIOLENCE	Trauma Experience	Witness to Family Violence		7.70696e-05	7.70696e-05
I008	CTR_WITNESS_TO_COMMUNITY_VIOLENCE	Trauma Experience	Witness to Community Violence		0	0
I009	CTR_WITNESS_VICTIM_TO_CRIMINAL_ACTIVITY	Trauma Experience	Witness/Victim to Criminal Activity		2.20199e-05	2.20199e-05
I010	CSA_EMOTIONAL_CLOSENESS_TO_PERPETRATOR	Sexual Abuse	Emotional Closeness to Perpetrator	CTR_SEXUAL_ABUSE	0.666487	3.30298e-05
I011	CSA_FREQUENCY_OF_ABUSE	Sexual Abuse	Frequency of Abuse	CTR_SEXUAL_ABUSE	0.666663	3.30298e-05
I012	CSA_DURATION	Sexual Abuse	Duration	CTR_SEXUAL_ABUSE	0.666718	3.30298e-05
I013	CSA_PHYSICAL_FORCE	Sexual Abuse	Physical Force	CTR_SEXUAL_ABUSE	0.666773	1.10099e-05
I014	CSA_REACTION_TO_DISCLOSURE	Sexual Abuse	Reaction to Disclosure	CTR_SEXUAL_ABUSE	0.666795	3.30298e-05
I015	CSA_VICTIM_OF_SEX_TRAFFICKING	Sexual Abuse	Victim of Sex Trafficking	CTR_SEXUAL_ABUSE	0.819404	0.152598
I016	CAD_ADJUSTMENT_TO_TRAUMA	Adjustment to Trauma	Adjustment to Trauma		5.50497e-05	5.50497e-05
I017	CAD_TRAUMATIC_GRIEF_AND_SEPARATION	Adjustment to Trauma	Traumatic Grief and Separation		7.70696e-05	7.70696e-05
I018	CAD_INTRUSIONS	Adjustment to Trauma	Intrusions		3.30298e-05	3.30298e-05
I019	CAD_DISSOCIATION	Adjustment to Trauma	Dissociation		4.40398e-05	4.40398e-05
I020	CAD_ATTACHMENT_DIFFICULTIES	Adjustment to Trauma	Attachment Difficulties		5.50497e-05	5.50497e-05
I021	CLF_FAMILY_NUCLEAR	Life Functioning	Family - Nuclear		7.70696e-05	7.70696e-05
I022	CLF_FAMILY_EXTENDED	Life Functioning	Family - Extended		6.60597e-05	6.60597e-05
I023	CLF_LIVING_SITUATION	Life Functioning	Living Situation		6.60597e-05	6.60597e-05
I024	CLF_DEVELOPMENTAL_INTELLECTUAL	Life Functioning	Developmental/Intellectual		4.40398e-05	4.40398e-05
I025	CLF_MEDICAL	Life Functioning	Medical		2.20199e-05	2.20199e-05
I026	CLF_PHYSICAL	Life Functioning	Physical		4.40398e-05	4.40398e-05
I027	CLF_DENTAL	Life Functioning	Dental		1.10099e-05	1.10099e-05
I028	CLF_DAILY_FUNCTIONING	Life Functioning	Daily Functioning		4.40398e-05	4.40398e-05
I029	CLF_SOCIAL_FUNCTIONING_PEER	Life Functioning	Social Functioning - Peer		7.70696e-05	7.70696e-05
I030	CLF_SOCIAL_FUNCTIONING_ADULTS	Life Functioning	Social Functioning - Adults		5.50497e-05	5.50497e-05
I031	CLF_LEGAL	Life Functioning	Legal		0	0
I032	CLF_EATING_DISTURBANCE	Life Functioning	Eating Disturbance		1.10099e-05	1.10099e-05
I033	CLF_SLEEP	Life Functioning	Sleep		0	0
I034	CLF_SEXUAL_DEVELOPMENT	Life Functioning	Sexual Development		0	0
I035	CLF_LIFE_SKILLS	Life Functioning	Life Skills		5.50497e-05	5.50497e-05
I036	CLF_EXPECTANT_PARENT_OR_PARENTING	Life Functioning	Expectant Parent or Parenting		0	0
I037	CDI_COGNITIVE	Developmental/Intellectual	Cognitive	CLF_DEVELOPMENTAL_INTELLECTUAL	0.673886	4.40398e-05
I038	CDI_AUTISM_SPECTRUM	Developmental/Intellectual	Autism Spectrum	CLF_DEVELOPMENTAL_INTELLECTUAL	0.673897	4.40398e-05
I039	CDI_COMMUNICATION	Developmental/Intellectual	Communication	CLF_DEVELOPMENTAL_INTELLECTUAL	0.673897	4.40398e-05
I040	CDI_SELF_CARE_DAILY_LIVING_SKILLS	Developmental/Intellectual	Self-Care Daily Living Skills	CLF_DEVELOPMENTAL_INTELLECTUAL	0.673897	4.40398e-05
I041	CMD_LIFE_THREAT	Medical	Life Threat	CLF_MEDICAL	0.798771	2.20199e-05
I042	CMD_CHRONICITY	Medical	Chronicity	CLF_MEDICAL	0.798848	2.20199e-05
I043	CMD_DIAGNOSTIC_COMPLEXITY	Medical	Diagnostic Complexity	CLF_MEDICAL	0.798826	0
I044	CMD_EMOTIONAL_RESPONSE	Medical	Emotional Response	CLF_MEDICAL	0.798826	0
I045	CMD_IMPAIRMENT_IN_FUNCTIONING	Medical	Impairment in Functioning	CLF_MEDICAL	0.798826	0
I046	CMD_TREATMENT_INVOLVEMENT	Medical	Treatment Involvement	CLF_MEDICAL	0.798848	2.20199e-05
I047	CMD_INTENSITY_OF_TREATMENT	Medical	Intensity of Treatment	CLF_MEDICAL	0.798826	0
I048	CMD_ORGANIZATIONAL_COMPLEXITY	Medical	Organizational Complexity	CLF_MEDICAL	0.798826	0
I049	CLG_SERIOUSNESS	Legal	Seriousness	CLF_LEGAL	0.755546	0
I050	CLG_HISTORY	Legal	History	CLF_LEGAL	0.755546	0
I051	CLG_ARRESTS	Legal	Arrests	CLF_LEGAL	0.755546	0
I052	CLG_PLANNING	Legal	Planning	CLF_LEGAL	0.755546	0
I053	CLG_COMMUNITY_SAFETY	Legal	Community Safety	CLF_LEGAL	0.755546	0
I054	CLG_LEGAL_COMPLIANCE	Legal	Legal Compliance	CLF_LEGAL	0.755546	0
I055	CLG_PEER_INFLUENCES	Legal	Peer Influences	CLF_LEGAL	0.755546	0
I056	CLG_PARENTAL_CRIMINAL_BEHAVIOR	Legal	Parental Criminal Behavior (Influences)	CLF_LEGAL	0.755557	1.10099e-05
I057	CLG_ENVIRONMENTAL_INFLUENCES	Legal	Environmental Influences	CLF_LEGAL	0.755546	0
I058	CSC_ATTENDANCE	School	Attendance		0	0
I059	CSC_BEHAVIOR	School	Behavior		7.70696e-05	7.70696e-05
I060	CSC_ACHIEVEMENT	School	Achievement		7.70696e-05	7.70696e-05
I061	CSC_RELATIONSHIPS_WITH_TEACHERS	School	Relationships with Teacher(s)		2.20199e-05	2.20199e-05
I062	CCF_LANGUAGE	Child and Family Cultural Factors	Language		3.30298e-05	3.30298e-05
I063	CCF_CULTURAL_IDENTITY	Child and Family Cultural Factors	Cultural Identity		0	0
I064	CCF_TRADITIONS_AND_RITUALS	Child and Family Cultural Factors	Traditions and Rituals		0	0
I065	CCF_CULTURE_STRESS	Child and Family Cultural Factors	Culture Stress		0	0
I066	CCF_KNOWLEDGE_CONGRUENCE	Child and Family Cultural Factors	Knowledge Congruence		0	0
I067	CCF_HELP_SEEKING_CONGRUENCE	Child and Family Cultural Factors	Help Seeking Congruence		0	0
I068	CCF_EXPRESSION_OF_DISTRESS	Child and Family Cultural Factors	Expression of Distress		0	0
I069	CBE_PSYCHOSIS	Child Behavioral/Emotional Needs	Psychosis		0	0
I070	CBE_IMPULSIVE_HYPERACTIVE	Child Behavioral/Emotional Needs	Impulsive/Hyperactive		7.70696e-05	7.70696e-05
I071	CBE_DEPRESSION	Child Behavioral/Emotional Needs	Depression		3.30298e-05	3.30298e-05
I072	CBE_ANXIETY	Child Behavioral/Emotional Needs	Anxiety		6.60597e-05	6.60597e-05
I073	CBE_OPPOSITIONAL	Child Behavioral/Emotional Needs	Oppositional		7.70696e-05	7.70696e-05
I074	CBE_CONDUCT	Child Behavioral/Emotional Needs	Conduct		4.40398e-05	4.40398e-05
I075	CBE_ANGER_CONTROL	Child Behavioral/Emotional Needs	Anger Control		7.70696e-05	7.70696e-05
I076	CBE_SUBSTANCE_USE	Child Behavioral/Emotional Needs	Substance Use		0	0
I077	CBE_SOMATIZATION	Child Behavioral/Emotional Needs	Somatization		1.10099e-05	1.10099e-05
I078	CBE_BEHAVIORAL_REGRESSION	Child Behavioral/Emotional Needs	Behavioral Regression		1.10099e-05	1.10099e-05
I079	CBE_AFFECT_DYSREGULATION	Child Behavioral/Emotional Needs	Affect Dysregulation		5.50497e-05	5.50497e-05
I080	CRS_SUICIDE_RISK	Child Risk Behaviors	Suicide Risk		0	0
I081	CRS_NON_SUICIDAL_SELF_INJURIOUS_BEHAVIOR	Child Risk Behaviors	Non-Suicidal Self-Injurious Behavior		0	0
I082	CRS_OTHER_SELF_HARM	Child Risk Behaviors	Other Self Harm		1.10099e-05	1.10099e-05
I083	CRS_EXPLOITED	Child Risk Behaviors	Exploited		0	0
I084	CRS_DANGER_TO_OTHERS	Child Risk Behaviors	Danger to Others		4.40398e-05	4.40398e-05
I085	CRS_SEXUAL_AGGRESSION	Child Risk Behaviors	Sexual Aggression		1.10099e-05	1.10099e-05
I086	CRS_DELINQUENT_BEHAVIOR	Child Risk Behaviors	Delinquent Behavior		0	0
I087	CRS_RUNAWAY	Child Risk Behaviors	Runaway		0	0
I088	CRS_INTENTIONAL_MISBEHAVIOR	Child Risk Behaviors	Intentional Misbehavior		2.20199e-05	2.20199e-05
I089	CRS_FIRE_SETTING	Child Risk Behaviors	Fire Setting		0	0
I090	CRS_BULLYING	Child Risk Behaviors	Bullying		0	0
I091	CRU_FREQUENCY_OF_RUNNING	Runaway	Frequency of Running	CRS_RUNAWAY	0.835633	1.10099e-05
I092	CRU_CONSISTENCY_OF_DESTINATION	Runaway	Consistency of Destination	CRS_RUNAWAY	0.835622	0
I093	CRU_SAFETY_OF_DESTINATION	Runaway	Safety of Destination	CRS_RUNAWAY	0.835622	0
I094	CRU_INVOLVEMENT_IN_ILLEGAL_ACTS	Runaway	Involvement in Illegal Acts	CRS_RUNAWAY	0.835622	0
I095	CRU_LIKELIHOOD_OF_RETURN_ON_OWN	Runaway	Likelihood of Return on Own	CRS_RUNAWAY	0.8356	0
I096	CRU_INVOLVEMENT_OF_OTHERS	Runaway	Involvement of Others	CRS_RUNAWAY	0.835622	0
I097	CRU_REALISTIC_EXPECTATIONS	Runaway	Realistic Expectations	CRS_RUNAWAY	0.835622	0
I098	CST_RELATIONSHIP_PERMANENCE	Child Strengths	Relationship Permanence		9.90895e-05	9.90895e-05
I099	CST_FAMILY_NUCLEAR	Child Strengths	Family - Nuclear		6.60597e-05	6.60597e-05
I100	CST_FAMILY_EXTENDED	Child Strengths	Family - Extended		4.40398e-05	4.40398e-05
I101	CST_POSITIVE_PEER_RELATIONS	Child Strengths	Positive Peer Relations		7.70696e-05	7.70696e-05
I102	CST_OPTIMISM	Child Strengths	Optimism		3.30298e-05	3.30298e-05
I103	CST_DECISION_MAKING	Child Strengths	Decision-Making		6.60597e-05	6.60597e-05
I104	CST_WELL_BEING	Child Strengths	Well-Being		9.90895e-05	9.90895e-05
I105	CST_EDUCATIONAL_SETTING	Child Strengths	Educational Setting		0	0
I106	CST_RECREATIONAL	Child Strengths	Recreational		1.10099e-05	1.10099e-05
I107	CST_VOCATIONAL	Child Strengths	Vocational		7.70696e-05	7.70696e-05
I108	CST_TALENTS_AND_INTERESTS	Child Strengths	Talents and Interests		7.70696e-05	7.70696e-05
I109	CST_SPIRITUAL_RELIGIOUS	Child Strengths	Spiritual/Religious		7.70696e-05	7.70696e-05
I110	CST_COMMUNITY_LIFE	Child Strengths	Community Life		3.30298e-05	3.30298e-05
I111	CST_INVOLVEMENT_WITH_CARE	Child Strengths	Involvement with Care		4.40398e-05	4.40398e-05
I112	CST_NATURAL_SUPPORTS	Child Strengths	Natural Supports		7.70696e-05	7.70696e-05
I113	CST_RESILIENCY	Child Strengths	Resiliency		6.60597e-05	6.60597e-05
I114	CST_RESOURCEFULNESS	Child Strengths	Resourcefulness		6.60597e-05	6.60597e-05
I115	CCG_SUPERVISION	Current Caregiver Resources/Needs	Supervision		0.00158543	0.00158543
I116	CCG_PROBLEM_SOLVING	Current Caregiver Resources/Needs	Problem Solving		0.00158543	0.00158543
I117	CCG_INVOLVEMENT_WITH_CARE	Current Caregiver Resources/Needs	Involvement with Care		0.00158543	0.00158543
I118	CCG_KNOWLEDGE	Current Caregiver Resources/Needs	Knowledge		0.00158543	0.00158543
I119	CCG_EMPATHY_WITH_CHILD	Current Caregiver Resources/Needs	Empathy with Child		0.00158543	0.00158543
I120	CCG_ORGANIZATION	Current Caregiver Resources/Needs	Organization		0.00158543	0.00158543
I121	CCG_SOCIAL_RESOURCES	Current Caregiver Resources/Needs	Social Resources		0.00158543	0.00158543
I122	CCG_MEDICAL_PHYSICAL_HEALTH	Current Caregiver Resources/Needs	Medical/Physical Health		0.00158543	0.00158543
I123	CCG_MENTAL_HEALTH	Current Caregiver Resources/Needs	Mental Health		0.00158543	0.00158543
I124	CCG_SUBSTANCE_USE	Current Caregiver Resources/Needs	Substance Use		0.00158543	0.00158543
I125	CCG_DEVELOPMENTAL	Current Caregiver Resources/Needs	Developmental		0.00158543	0.00158543
I126	CCG_FAMILY_STRESS	Current Caregiver Resources/Needs	Family Stress		0.00158543	0.00158543
I127	CCG_CULTURAL_CONGRUENCE	Current Caregiver Resources/Needs	Cultural Congruence		0.00158543	0.00158543
I128	CPR_RESIDENTIAL_STABILITY	Identified Permanent Resource Needs and Strengths	Residential Stability		0.102767	0.102767
I129	CPR_SELF_CARE_DAILY_LIVING	Identified Permanent Resource Needs and Strengths	Self-Care/Daily Living		0.102756	0.102756
I130	CPR_ACCESSIBILITY_TO_CHILD_CARE_SERVICES	Identified Permanent Resource Needs and Strengths	Accessibility to Child Care Services		0.102822	0.102822
I131	CPR_CULTURAL_STRESS	Identified Permanent Resource Needs and Strengths	Cultural Stress		0.102756	0.102756
I132	CPR_EMPLOYMENT_EDUCATIONAL_FUNCTIONING	Identified Permanent Resource Needs and Strengths	Employment/Educational Functioning		0.102767	0.102767
I133	CPR_EDUCATIONAL_ATTAINMENT	Identified Permanent Resource Needs and Strengths	Educational Attainment		0.102756	0.102756
I134	CPR_FINANCIAL_RESOURCES	Identified Permanent Resource Needs and Strengths	Financial Resources		0.102778	0.102778
I135	CPR_COMMUNITY_CONNECTION	Identified Permanent Resource Needs and Strengths	Community Connection		0.1028	0.1028
I136	CPR_LEGAL	Identified Permanent Resource Needs and Strengths	Legal		0.102767	0.102767
I137	CPR_TRANSPORTATION	Identified Permanent Resource Needs and Strengths	Transportation		0.102778	0.102778
I138	CPR_SUPERVISION	Identified Permanent Resource Needs and Strengths	Supervision		0.102866	0.102866
I139	CPR_PROBLEM_SOLVING	Identified Permanent Resource Needs and Strengths	Problem Solving		0.102811	0.102811
I140	CPR_INVOLVEMENT_WITH_CARE	Identified Permanent Resource Needs and Strengths	Involvement with Care		0.102811	0.102811
I141	CPR_KNOWLEDGE	Identified Permanent Resource Needs and Strengths	Knowledge		0.102811	0.102811
I142	CPR_EMPATHY_WITH_CHILD	Identified Permanent Resource Needs and Strengths	Empathy with Child		0.102811	0.102811
I143	CPR_ORGANIZATION	Identified Permanent Resource Needs and Strengths	Organization		0.102811	0.102811
I144	CPR_SOCIAL_RESOURCES	Identified Permanent Resource Needs and Strengths	Social Resources		0.1028	0.1028
I145	CPR_MEDICAL_PHYSICAL_HEALTH	Identified Permanent Resource Needs and Strengths	Medical/Physical Health		0.102855	0.102855
I146	CPR_MENTAL_HEALTH	Identified Permanent Resource Needs and Strengths	Mental Health		0.1028	0.1028
I147	CPR_SUBSTANCE_USE	Identified Permanent Resource Needs and Strengths	Substance Use		0.1028	0.1028
I148	CPR_DEVELOPMENTAL	Identified Permanent Resource Needs and Strengths	Developmental		0.1028	0.1028
I149	CPR_FAMILY_STRESS	Identified Permanent Resource Needs and Strengths	Family Stress		0.102855	0.102855
I150	CPR_CULTURAL_CONGRUENCE	Identified Permanent Resource Needs and Strengths	Cultural Congruence		0.1028	0.1028

## Sheet: Description
Module_Trigger	Full name of the triggering item of a model – items in a module domain are only assessed if the trigger was rated > 0
Missing_1	Missing rate before logically fill-up module items with 0.
Missing_2	Missing rate after logically fill-up module items with 0.
