# Supplementary material for: The Impact of Placement Change on Sleep in Child Welfare
Source: Children (Basel). 2026 May 1;13(5):631. doi: 10.3390/children13050631 (PMC13204986; doi:10.3390/children13050631)
Supplement: Supplementary file 1 [file children-13-00631-s001.zip › data_example_2026.xlsx]

## Sheet: mrg
cid#i	age	sex	race	eth	pid#j	cpc	dop	typ	len	pva	aid#k	doa	τ
C1EDEEB	13	F	White	HS	P806303	(TBD)	2013-08-19	Congregate	60	STSC	A7AEF88	2013-08-19	(TBD)
C1EDEEB	13	F	White	HS	P807B4E	(TBD)	2013-11-14	Congregate	37	STSC	A7B0160	2013-11-14	(TBD)
C1EDEEB	13	F	White	HS	P8087EB	(TBD)	2013-12-21	Congregate	34	BlGH	A7B0B69	2013-12-21	(TBD)
C1EDEEB	13	F	White	HS	P80A8E6	(TBD)	2014-02-05	Congregate	39	STSC	A7B293F	2014-03-01	(TBD)
C1EDEEB	13	F	White	HS	P80B024	(TBD)	2014-03-16	Congregate	33	TBiYtCGH	A7B3200	2014-03-16	(TBD)
C1EDEEB	13	F	White	HS	P80BD48	(TBD)	2014-04-23	Congregate	170	HFtHI	A7B375B	2014-04-23	(TBD)
C1EDEEB	13	F	White	HS	P80BD48	(TBD)	2014-04-23	Congregate	170	HFtHI	A7B5B29	2014-09-01	(TBD)
C1EDEEB	13	F	White	HS	P80FF6E	(TBD)	2014-10-22	Congregate	55	StFS	A7B654C	2014-10-22	(TBD)
C1EDEEB	13	F	White	HS	P81118C	(TBD)	2014-12-16	Congregate	17	STSC	A7B7541	2014-12-16	(TBD)
C1EDEEB	13	F	White	HS	P811698	(TBD)	2015-01-02	TFC	364	Msl,E	A7B7735	2015-01-02	(TBD)
C1EDEEB	13	F	White	HS	P811698	(TBD)	2015-01-02	TFC	364	Msl,E	A7BA11B	2015-06-01	(TBD)
C1EDEEB	13	F	White	HS	P811698	(TBD)	2015-01-02	TFC	364	Msl,E	A7BB988	2015-08-01	(TBD)
C1EDEEB	13	F	White	HS	P811698	(TBD)	2015-01-02	TFC	364	Msl,E	A7BBE13	2015-08-08	(TBD)
C1EDEEB	13	F	White	HS	P8189D5	(TBD)	2015-11-24	TFC	260	Msl,E	A7BD0EC	2015-11-24	(TBD)
C1EDEEB	13	F	White	HS	P8189D5	(TBD)	2015-11-24	TFC	260	Msl,E	A7BDC86	2016-01-01	(TBD)
C1EDEEB	13	F	White	HS	P81EE8C	(TBD)	2016-08-24	TFC	36	Msl,E	A7C2306	2016-08-24	(TBD)
C1EDEEB	13	F	White	HS	P81F3DF	(TBD)	2016-09-29	Congregate	55	HY&FP	A7C2B8C	2016-09-29	(TBD)
C1EDEEB	13	F	White	HS	P8221CA	(TBD)	2017-01-30	Institute	1	MlCJDC	A7C4BF1	2017-01-30	(TBD)
C1EDEEB	13	F	White	HS	P8221CF	(TBD)	2017-01-31	Congregate	3	STSC	A7C4BF2	2017-01-31	(TBD)
C1EDEEB	13	F	White	HS	P8221D1	(TBD)	2017-02-03	Congregate	6	GGTC	A7C4BF4	2017-02-03	(TBD)
C1EDEEB	13	F	White	HS	P8221D4	(TBD)	2017-02-09	Congregate	27	GGSH	A7C7592	2017-02-09	(TBD)
C1EDEEB	13	F	White	HS	P8253BA	(TBD)	2017-03-08	Missing	1	MfOC	A7C7C39	2017-03-08	(TBD)
C1EDEEB	13	F	White	HS	P825415	(TBD)	2017-03-09	Congregate	28	GGSH	A7C7C3A	2017-03-09	(TBD)
C1EDEEB	13	F	White	HS	P82633B	(TBD)	2017-04-09	Congregate	9	GGSH	A7C8894	2017-04-09	(TBD)
C1EDEEB	13	F	White	HS	P826601	(TBD)	2017-04-27	Congregate	35	APIL	A7C8ABB	2017-04-27	(TBD)
C1EDEEB	13	F	White	HS	P829698	(TBD)	2017-06-01	TFC	20	Msl,E	A7CB27F	2017-06-01	(TBD)
C1EDEEB	13	F	White	HS	P82969E	(TBD)	2017-06-30	TFC	2	Msl,E	A7CB283	2017-06-30	(TBD)
C1EDEEB	13	F	White	HS	P8296A7	(TBD)	2017-07-05	TFC	3	Msl,E	A7CB285	2017-07-05	(TBD)
C1EDEEB	13	F	White	HS	P8296A9	(TBD)	2017-07-09	TFC	3	Msl,E	A7CB287	2017-07-09	(TBD)
C1EDEEB	13	F	White	HS	P8296AC	(TBD)	2017-07-13	TFC	2	Msl,E	A7CB289	2017-07-13	(TBD)
C1EDEEB	13	F	White	HS	P8296B5	(TBD)	2017-07-16	TFC	1	Msl,E	A7CB28A	2017-07-16	(TBD)
C1EDEEB	13	F	White	HS	P8296B7	(TBD)	2017-07-19	TFC	2	Msl,E	A7CB28B	2017-07-19	(TBD)
C1EDEEB	13	F	White	HS	P8296BA	(TBD)	2017-07-23	TFC	17	Msl,E	A7CB28C	2017-07-23	(TBD)
C1EDEEB	13	F	White	HS	P829947	(TBD)	2017-08-09	Congregate	175	TFLPI	A7CB4AD	2017-08-09	(TBD)
C1EDEEB	13	F	White	HS	P829947	(TBD)	2017-08-09	Congregate	175	TFLPI	A7CD865	2018-01-01	(TBD)
C1EDEEB	13	F	White	HS	P82CAB2	(TBD)	2018-01-31	Congregate	174	APIL	A7CE301	2018-01-31	(TBD)
C1EDEEB	13	F	White	HS	P82CAB2	(TBD)	2018-01-31	Congregate	174	APIL	A7D04A1	2018-06-01	(TBD)
C1EDEEB	13	F	White	HS	P830D65	(TBD)	2018-07-24	Congregate	118	MdtL	A7D1353	2018-07-24	(TBD)
C1EDEEB	13	F	White	HS	P83377B	(TBD)	2018-11-19	Foster	60	Gbs,J	A7D3C26	2018-11-19	(TBD)
C1EDEEB	13	F	White	HS	P8355F7	(TBD)	2019-01-18	Foster	35	DP,M	A7D5133	2019-01-18	(TBD)
C82C3A1	9	F	Black	NH	P803E6F	(TBD)	2013-05-08	Foster	238	Lws,Lc	A7AE00A	2013-05-08	(TBD)
C82C3A1	9	F	Black	NH	P804FC2	(TBD)	2013-07-01	Foster	325	Lws,Lc	A7AE301	2013-07-01	(TBD)
C82C3A1	9	F	Black	NH	P804FC2	(TBD)	2013-07-01	Foster	325	Lws,Lc	A7B07E6	2013-12-01	(TBD)
C82C3A1	9	F	Black	NH	P804FC2	(TBD)	2013-07-01	Foster	325	Lws,Lc	A7B3F4F	2014-05-01	(TBD)
C82C3A1	9	F	Black	NH	P80CE1B	(TBD)	2014-05-22	TFC	62	Stt,A	A7B439F	2014-06-01	(TBD)
C82C3A1	9	F	Black	NH	P80DF62	(TBD)	2014-07-23	Foster	162	Lws,Lc	A7B5150	2014-07-23	(TBD)
C82C3A1	9	F	Black	NH	P8109E6	(TBD)	2014-11-04	Foster	98	Lws,Lc	A7B6DF1	2014-12-01	(TBD)
C82C3A1	9	F	Black	NH	P8125D4	(TBD)	2015-02-10	TFC	70	Lv,Mr	A7B89BD	2015-02-10	(TBD)
C82C3A1	9	F	Black	NH	P813D4B	(TBD)	2015-04-21	TFC	255	Thrm,D	A7B965A	2015-04-21	(TBD)
C82C3A1	9	F	Black	NH	P813D4B	(TBD)	2015-04-21	TFC	255	Thrm,D	A7BA307	2015-06-01	(TBD)
C82C3A1	9	F	Black	NH	P813D4B	(TBD)	2015-04-21	TFC	255	Thrm,D	A7BCFE2	2015-11-01	(TBD)
C82C3A1	9	F	Black	NH	P819A94	(TBD)	2016-01-01	TFC	116	Thrm,D	A7BDF10	2016-01-01	(TBD)
C82C3A1	9	F	Black	NH	P81BD2B	(TBD)	2016-04-26	TFC	38	Wllms,Dnh	A7BFC95	2016-04-26	(TBD)
C82C3A1	9	F	Black	NH	P81D130	(TBD)	2016-06-03	TFC	17	Fnkl,J	A7C0A79	2016-06-03	(TBD)
C82C3A1	9	F	Black	NH	P81D383	(TBD)	2016-06-20	Foster	71	Grlk,M	A7C0C5F	2016-06-20	(TBD)
C82C3A1	9	F	Black	NH	P81E942	(TBD)	2016-08-30	Congregate	37	HAFHLC	A7C1DB4	2016-08-30	(TBD)
C82C3A1	9	F	Black	NH	P81FB4A	(TBD)	2016-10-06	Congregate	12	STSC	A7C2C39	2016-10-06	(TBD)
C82C3A1	9	F	Black	NH	P81FB4B	(TBD)	2016-10-18	TFC	3	Slr,S	A7C2C3A	2016-10-18	(TBD)
C82C3A1	9	F	Black	NH	P81FB5E	(TBD)	2016-10-21	Congregate	69	HY&FP	A7C2DE5	2016-10-21	(TBD)
C82C3A1	9	F	Black	NH	P8215A1	(TBD)	2016-12-29	Congregate	19	GGSH	A7C415D	2016-12-29	(TBD)
C82C3A1	9	F	Black	NH	P824CEA	(TBD)	2017-01-17	Congregate	69	VHfG	A7C7B5F	2017-01-17	(TBD)
C82C3A1	9	F	Black	NH	P825E85	(TBD)	2017-03-27	Foster	47	Hll,Tnn	A7C84CC	2017-03-27	(TBD)
C82C3A1	9	F	Black	NH	P826EE9	(TBD)	2017-05-13	Congregate	20	GGTC	A7C92AA	2017-05-13	(TBD)
C82C3A1	9	F	Black	NH	P827322	(TBD)	2017-06-02	Congregate	25	VHfG	A7C95DB	2017-06-02	(TBD)
C82C3A1	9	F	Black	NH	P828B25	(TBD)	2017-06-27	Foster	150	Hll,Vr	A7CA95F	2017-06-27	(TBD)
C82C3A1	9	F	Black	NH	P82B55F	(TBD)	2017-11-29	Congregate	29	STSC	A7CCBEF	2017-11-29	(TBD)
C82C3A1	9	F	Black	NH	P82C1EF	(TBD)	2017-12-28	Congregate	21	GGTC	A7CD78B	2017-12-28	(TBD)
C82C3A1	9	F	Black	NH	P82CCD1	(TBD)	2018-01-18	Congregate	64	HoLII	A7CE58F	2018-01-18	(TBD)
C82C3A1	9	F	Black	NH	P82F1DD	(TBD)	2018-05-16	Congregate	164	StAP	A7CFF11	2018-05-16	(TBD)
C82C3A1	9	F	Black	NH	P8330BF	(TBD)	2018-10-27	Foster	66	Brl,N	A7D340D	2018-10-27	(TBD)
C82C3A1	9	F	Black	NH	P833FAB	(TBD)	2018-11-21	TFC	47	Brl,N	A7D3D60	2018-11-21	(TBD)
C82C3A1	9	F	Black	NH	P834751	(TBD)	2019-01-07	TFC	64	Kl,W	A7D4324	2019-01-07	(TBD)
C82C3A1	9	F	Black	NH	P835CF5	(TBD)	2019-03-12	Congregate	27	BlGH	A7D56B8	2019-03-12	(TBD)
C82C3A1	9	F	Black	NH	P8367D9	(TBD)	2019-04-08	Foster	11	Hll,Chv	A7D5FA6	2019-04-08	(TBD)
C82C3A1	9	F	Black	NH	P836BD5	(TBD)	2019-04-19	Congregate	19	STSC	A7D6302	2019-04-19	(TBD)
C82C3A1	9	F	Black	NH	P8370A0	(TBD)	2019-05-08	Congregate	68	TrtH	A7D6BF2	2019-05-08	(TBD)
C82C3A1	9	F	Black	NH	P8390C0	(TBD)	2019-08-06	Congregate	1	WPY&FCI	A7D8090	2019-08-06	(TBD)
C82C3A1	9	F	Black	NH	P8397F0	(TBD)	2019-08-26	Congregate	14	BhyH	A7D892A	2019-08-26	(TBD)
C82C3A1	9	F	Black	NH	P839CBC	(TBD)	2019-09-09	Congregate	81	HFtHIST	A7D8A8C	2019-09-09	(TBD)
C82C3A1	9	F	Black	NH	P83B905	(TBD)	2019-11-29	Congregate	10	IYWI	A7DA64E	2019-11-29	(TBD)
C82C3A1	9	F	Black	NH	P83C2A5	(TBD)	2019-12-30	Congregate	38	MlwA	A7DB485	2019-12-30	(TBD)
C82C3A1	9	F	Black	NH	P83E4BF	(TBD)	2020-04-13	Congregate	2	BhyH	A7DD709	2020-04-13	(TBD)
C82C3A1	9	F	Black	NH	P84162F	(TBD)	2020-09-28	Institute	52	MlCJDC	A7E0A84	2020-09-28	(TBD)
C82C3A1	9	F	Black	NH	P842671	(TBD)	2020-11-19	Congregate	43	DP,M	A7E2477	2020-11-19	(TBD)
C95BC07	11	F	Black	NH	P813EDD	(TBD)	2015-04-27	Institute	17	MCMHC	A7B9C82	2015-04-27	(TBD)
C95BC07	11	F	Black	NH	P81454D	(TBD)	2015-05-14	Foster	26	Hrtf,B	A7B9C89	2015-05-14	(TBD)
C95BC07	11	F	Black	NH	P814F15	(TBD)	2015-06-09	Congregate	206	MKDCC	A7BA827	2015-06-29	(TBD)
C95BC07	11	F	Black	NH	P816BBE	(TBD)	2015-08-06	Congregate	150	MKDCC	A7BB9E5	2015-08-06	(TBD)
C95BC07	11	F	Black	NH	P8195FA	(TBD)	2016-01-03	Congregate	10	STSC	A7BDADB	2016-01-03	(TBD)
C95BC07	11	F	Black	NH	P819FA9	(TBD)	2016-01-20	Congregate	19	STSC	A7BE370	2016-02-03	(TBD)
C95BC07	11	F	Black	NH	P81A4A4	(TBD)	2016-02-12	Congregate	20	STSC	A7BE77B	2016-02-12	(TBD)
C95BC07	11	F	Black	NH	P81AA0F	(TBD)	2016-03-03	Foster	49	Hrtf,B	A7BEC5C	2016-03-03	(TBD)
C95BC07	11	F	Black	NH	P81C63A	(TBD)	2016-05-24	Congregate	20	STSC	A7C02C1	2016-05-24	(TBD)
C95BC07	11	F	Black	NH	P81CF98	(TBD)	2016-06-17	Congregate	20	STSC	A7C0B14	2016-06-27	(TBD)
C95BC07	11	F	Black	NH	P81D5D8	(TBD)	2016-07-07	Foster	1	Hrtf,B	A7C0E74	2016-07-07	(TBD)
C95BC07	11	F	Black	NH	P81D64B	(TBD)	2016-07-08	Congregate	20	STSC	A7C0ED0	2016-07-08	(TBD)
C95BC07	11	F	Black	NH	P81DCD8	(TBD)	2016-07-28	Foster	3	Hrtf,B	A7C143C	2016-07-29	(TBD)
C95BC07	11	F	Black	NH	P81E30D	(TBD)	2016-08-11	Congregate	20	STSC	A7C18FE	2016-08-11	(TBD)
C95BC07	11	F	Black	NH	P81E984	(TBD)	2016-08-31	Foster	1	Hrtf,B	A7C1DF2	2016-08-31	(TBD)
C95BC07	11	F	Black	NH	P81EA6B	(TBD)	2016-09-01	Congregate	20	STSC	A7C1EBF	2016-09-01	(TBD)
C95BC07	11	F	Black	NH	P81F0B5	(TBD)	2016-09-21	Foster	2	Hrtf,B	A7C2403	2016-09-21	(TBD)
C95BC07	11	F	Black	NH	P81F183	(TBD)	2016-09-23	Congregate	19	STSC	A7C24A7	2016-09-23	(TBD)
C95BC07	11	F	Black	NH	P81F890	(TBD)	2016-10-12	Foster	6	Hrtf,B	A7C2A21	2016-10-12	(TBD)
C95BC07	11	F	Black	NH	P8207E6	(TBD)	2016-10-18	Congregate	52	MloA	A7C35EA	2016-10-18	(TBD)
C95BC07	11	F	Black	NH	P820DAC	(TBD)	2016-12-09	Foster	23	Hrtf,B	A7C3A84	2016-12-09	(TBD)
C95BC07	11	F	Black	NH	P82133E	(TBD)	2016-12-22	Foster	61	Hrtf,B	A7C3F3B	2016-12-22	(TBD)
C95BC07	11	F	Black	NH	P824D77	(TBD)	2017-02-21	Congregate	10	STSC	A7C768C	2017-02-21	(TBD)
C95BC07	11	F	Black	NH	P8252D4	(TBD)	2017-03-03	Foster	10	Hrtf,B	A7C7ADE	2017-03-03	(TBD)
C95BC07	11	F	Black	NH	P82552C	(TBD)	2017-03-13	Congregate	8	VYDCI	A7C7D5D	2017-03-13	(TBD)
C95BC07	11	F	Black	NH	P82602E	(TBD)	2017-04-11	Foster	6	Hrtf,B	A7C86B5	2017-04-11	(TBD)
C95BC07	11	F	Black	NH	P82618F	(TBD)	2017-04-17	Congregate	8	T'FL	A7C8746	2017-04-17	(TBD)
C95BC07	11	F	Black	NH	P8264B5	(TBD)	2017-04-25	Congregate	45	GGSH	A7C8BDA	2017-04-25	(TBD)
C95BC07	11	F	Black	NH	P82769E	(TBD)	2017-06-09	Congregate	236	YVIHC	A7C9899	2017-06-09	(TBD)
C95BC07	11	F	Black	NH	P82769E	(TBD)	2017-06-09	Congregate	236	YVIHC	A7CCDDC	2017-12-06	(TBD)
C95BC07	11	F	Black	NH	P82CA4C	(TBD)	2018-01-31	Congregate	190	EWOSBT	A7CDE44	2018-01-31	(TBD)
C95BC07	11	F	Black	NH	P82CA4C	(TBD)	2018-01-31	Congregate	190	EWOSBT	A7D0F7A	2018-07-13	(TBD)
C95BC07	11	F	Black	NH	P831359	(TBD)	2018-08-09	Exit	53	Rnf,T	A7D1835	2018-08-09	(TBD)
C95BC07	11	F	Black	NH	P832675	(TBD)	2018-10-01	Institute	49	MlCJDC	A7D2A9A	2018-10-01	(TBD)
C95BC07	11	F	Black	NH	P8337E8	(TBD)	2018-11-19	Congregate	219	YVIHC	A7D3853	2018-11-19	(TBD)
C95BC07	11	F	Black	NH	P8337E8	(TBD)	2018-11-19	Congregate	219	YVIHC	A7D5FDD	2019-04-16	(TBD)
C95BC07	11	F	Black	NH	P838102	(TBD)	2019-06-26	TFC	181	Prn,Tn	A7D73D9	2019-06-26	(TBD)
C95BC07	11	F	Black	NH	P838102	(TBD)	2019-06-26	TFC	181	Prn,Tn	A7D9288	2019-10-01	(TBD)
C95BC07	11	F	Black	NH	P83EE64	(TBD)	2020-05-18	Congregate	18	STSC	A7DD510	2020-05-18	(TBD)
C95BC07	11	F	Black	NH	P83F276	(TBD)	2020-06-05	Congregate	3	TrtH	A7DD977	2020-06-05	(TBD)
C95BC07	11	F	Black	NH	P83F867	(TBD)	2020-06-13	Congregate	10	GGSHI	A7DDF3E	2020-06-13	(TBD)
C95BC07	11	F	Black	NH	P83F8FC	(TBD)	2020-06-23	Congregate	77	TrtH	A7DDFCE	2020-06-23	(TBD)
C95BC07	11	F	Black	NH	P84174A	(TBD)	2020-09-08	Congregate	115	NHaDHII	A7E07B8	2020-09-08	(TBD)

## Sheet: qc1
cid#i	age	sex	race	eth	pid#j	cpc	dop	typ	len	pva	aid#k	doa	τ
C1EDEEB	13	F	White	HS	P806303	1	2013-08-19	Congregate	124	STSC	A7AEF88	2013-08-19	0
C1EDEEB	13	F	White	HS	P806303	1	2013-08-19	Congregate	124	STSC	A7B0160	2013-11-14	87
C1EDEEB	13	F	White	HS	P8087EB	2	2013-12-21	Congregate	34	BlGH	A7B0B69	2013-12-21	0
C1EDEEB	13	F	White	HS	P80A8E6	3	2014-02-05	Congregate	39	STSC	A7B293F	2014-03-01	24
C1EDEEB	13	F	White	HS	P80B024	4	2014-03-16	Congregate	33	TBiYtCGH	A7B3200	2014-03-16	0
C1EDEEB	13	F	White	HS	P80BD48	5	2014-04-23	Congregate	170	HFtHI	A7B375B	2014-04-23	0
C1EDEEB	13	F	White	HS	P80BD48	5	2014-04-23	Congregate	170	HFtHI	A7B5B29	2014-09-01	131
C1EDEEB	13	F	White	HS	P80FF6E	6	2014-10-22	Congregate	55	StFS	A7B654C	2014-10-22	0
C1EDEEB	13	F	White	HS	P81118C		2014-12-16	Congregate	17	STSC	A7B7541	2014-12-16	0
C1EDEEB	13	F	White	HS	P811698	7	2015-01-02	TFC	636	Msl,E	A7B7735	2015-01-02	0
C1EDEEB	13	F	White	HS	P811698	7	2015-01-02	TFC	636	Msl,E	A7BA11B	2015-06-01	150
C1EDEEB	13	F	White	HS	P811698	7	2015-01-02	TFC	636	Msl,E	A7BB988	2015-08-01	211
C1EDEEB	13	F	White	HS	P811698	7	2015-01-02	TFC	636	Msl,E	A7BBE13	2015-08-08	218
C1EDEEB	13	F	White	HS	P811698	7	2015-01-02	TFC	636	Msl,E	A7BD0EC	2015-11-24	326
C1EDEEB	13	F	White	HS	P811698	7	2015-01-02	TFC	636	Msl,E	A7BDC86	2016-01-01	364
C1EDEEB	13	F	White	HS	P811698	7	2015-01-02	TFC	636	Msl,E	A7C2306	2016-08-24	600
C1EDEEB	13	F	White	HS	P81F3DF	8	2016-09-29	Congregate	55	HY&FP	A7C2B8C	2016-09-29	0
C1EDEEB	13	F	White	HS	P81118C		2017-01-30	Institute	1	MlCJDC	A7C4BF1	2017-01-30	0
C1EDEEB	13	F	White	HS	P81118C		2017-01-31	Congregate	3	STSC	A7C4BF2	2017-01-31	0
C1EDEEB	13	F	White	HS	P81118C		2017-02-03	Congregate	6	GGTC	A7C4BF4	2017-02-03	0
C1EDEEB	13	F	White	HS	P81118C		2017-02-09	Congregate	27	GGSH	A7C7592	2017-02-09	0
C1EDEEB	13	F	White	HS	P81118C		2017-03-08	Missing	1	MfOC	A7C7C39	2017-03-08	0
C1EDEEB	13	F	White	HS	P825415	9	2017-03-09	Congregate	40	GGSH	A7C7C3A	2017-03-09	0
C1EDEEB	13	F	White	HS	P825415	9	2017-03-09	Congregate	40	GGSH	A7C8894	2017-04-09	31
C1EDEEB	13	F	White	HS	P826601	10	2017-04-27	Congregate	35	APIL	A7C8ABB	2017-04-27	0
C1EDEEB	13	F	White	HS	P829698	11	2017-06-01	TFC	69	Msl,E	A7CB27F	2017-06-01	0
C1EDEEB	13	F	White	HS	P829698	11	2017-06-01	TFC	69	Msl,E	A7CB283	2017-06-30	29
C1EDEEB	13	F	White	HS	P829698	11	2017-06-01	TFC	69	Msl,E	A7CB285	2017-07-05	34
C1EDEEB	13	F	White	HS	P829698	11	2017-06-01	TFC	69	Msl,E	A7CB287	2017-07-09	38
C1EDEEB	13	F	White	HS	P829698	11	2017-06-01	TFC	69	Msl,E	A7CB289	2017-07-13	42
C1EDEEB	13	F	White	HS	P829698	11	2017-06-01	TFC	69	Msl,E	A7CB28A	2017-07-16	45
C1EDEEB	13	F	White	HS	P829698	11	2017-06-01	TFC	69	Msl,E	A7CB28B	2017-07-19	48
C1EDEEB	13	F	White	HS	P829698	11	2017-06-01	TFC	69	Msl,E	A7CB28C	2017-07-23	52
C1EDEEB	13	F	White	HS	P829947	12	2017-08-09	Congregate	175	TFLPI	A7CB4AD	2017-08-09	0
C1EDEEB	13	F	White	HS	P829947	12	2017-08-09	Congregate	175	TFLPI	A7CD865	2018-01-01	145
C1EDEEB	13	F	White	HS	P82CAB2	13	2018-01-31	Congregate	174	APIL	A7CE301	2018-01-31	0
C1EDEEB	13	F	White	HS	P82CAB2	13	2018-01-31	Congregate	174	APIL	A7D04A1	2018-06-01	121
C1EDEEB	13	F	White	HS	P830D65	14	2018-07-24	Congregate	118	MdtL	A7D1353	2018-07-24	0
C1EDEEB	13	F	White	HS	P83377B	15	2018-11-19	Foster	60	Gbs,J	A7D3C26	2018-11-19	0
C1EDEEB	13	F	White	HS	P8355F7	16	2019-01-18	Foster	35	DP,M	A7D5133	2019-01-18	0
C82C3A1	9	F	Black	NH	P803E6F	1	2013-05-08	Foster	379	Lws,Lc	A7AE00A	2013-05-08	0
C82C3A1	9	F	Black	NH	P803E6F	1	2013-05-08	Foster	379	Lws,Lc	A7AE301	2013-07-01	54
C82C3A1	9	F	Black	NH	P803E6F	1	2013-05-08	Foster	379	Lws,Lc	A7B07E6	2013-12-01	207
C82C3A1	9	F	Black	NH	P803E6F	1	2013-05-08	Foster	379	Lws,Lc	A7B3F4F	2014-05-01	358
C82C3A1	9	F	Black	NH	P80CE1B	2	2014-05-22	TFC	62	Stt,A	A7B439F	2014-06-01	10
C82C3A1	9	F	Black	NH	P80DF62	3	2014-07-23	Foster	202	Lws,Lc	A7B5150	2014-07-23	0
C82C3A1	9	F	Black	NH	P80DF62	3	2014-07-23	Foster	202	Lws,Lc	A7B6DF1	2014-12-01	131
C82C3A1	9	F	Black	NH	P8125D4	4	2015-02-10	TFC	70	Lv,Mr	A7B89BD	2015-02-10	0
C82C3A1	9	F	Black	NH	P813D4B	5	2015-04-21	TFC	371	Thrm,D	A7B965A	2015-04-21	0
C82C3A1	9	F	Black	NH	P813D4B	5	2015-04-21	TFC	371	Thrm,D	A7BA307	2015-06-01	41
C82C3A1	9	F	Black	NH	P813D4B	5	2015-04-21	TFC	371	Thrm,D	A7BCFE2	2015-11-01	194
C82C3A1	9	F	Black	NH	P813D4B	5	2015-04-21	TFC	371	Thrm,D	A7BDF10	2016-01-01	255
C82C3A1	9	F	Black	NH	P81BD2B	6	2016-04-26	TFC	38	Wllms,Dnh	A7BFC95	2016-04-26	0
C82C3A1	9	F	Black	NH	P81D130		2016-06-03	TFC	17	Fnkl,J	A7C0A79	2016-06-03	0
C82C3A1	9	F	Black	NH	P81D383	7	2016-06-20	Foster	71	Grlk,M	A7C0C5F	2016-06-20	0
C82C3A1	9	F	Black	NH	P81E942	8	2016-08-30	Congregate	37	HAFHLC	A7C1DB4	2016-08-30	0
C82C3A1	9	F	Black	NH	P81D130		2016-10-06	Congregate	12	STSC	A7C2C39	2016-10-06	0
C82C3A1	9	F	Black	NH	P81D130		2016-10-18	TFC	3	Slr,S	A7C2C3A	2016-10-18	0
C82C3A1	9	F	Black	NH	P81FB5E	9	2016-10-21	Congregate	69	HY&FP	A7C2DE5	2016-10-21	0
C82C3A1	9	F	Black	NH	P81D130		2016-12-29	Congregate	19	GGSH	A7C415D	2016-12-29	0
C82C3A1	9	F	Black	NH	P824CEA	10	2017-01-17	Congregate	69	VHfG	A7C7B5F	2017-01-17	0
C82C3A1	9	F	Black	NH	P825E85	11	2017-03-27	Foster	47	Hll,Tnn	A7C84CC	2017-03-27	0
C82C3A1	9	F	Black	NH	P81D130		2017-05-13	Congregate	20	GGTC	A7C92AA	2017-05-13	0
C82C3A1	9	F	Black	NH	P81D130		2017-06-02	Congregate	25	VHfG	A7C95DB	2017-06-02	0
C82C3A1	9	F	Black	NH	P828B25	12	2017-06-27	Foster	150	Hll,Vr	A7CA95F	2017-06-27	0
C82C3A1	9	F	Black	NH	P81D130		2017-11-29	Congregate	29	STSC	A7CCBEF	2017-11-29	0
C82C3A1	9	F	Black	NH	P81D130		2017-12-28	Congregate	21	GGTC	A7CD78B	2017-12-28	0
C82C3A1	9	F	Black	NH	P82CCD1	13	2018-01-18	Congregate	64	HoLII	A7CE58F	2018-01-18	0
C82C3A1	9	F	Black	NH	P82F1DD	14	2018-05-16	Congregate	164	StAP	A7CFF11	2018-05-16	0
C82C3A1	9	F	Black	NH	P8330BF	15	2018-10-27	Foster	66	Brl,N	A7D340D	2018-10-27	0
C82C3A1	9	F	Black	NH	P833FAB	16	2018-11-21	TFC	47	Brl,N	A7D3D60	2018-11-21	0
C82C3A1	9	F	Black	NH	P834751	17	2019-01-07	TFC	64	Kl,W	A7D4324	2019-01-07	0
C82C3A1	9	F	Black	NH	P81D130		2019-03-12	Congregate	27	BlGH	A7D56B8	2019-03-12	0
C82C3A1	9	F	Black	NH	P81D130		2019-04-08	Foster	11	Hll,Chv	A7D5FA6	2019-04-08	0
C82C3A1	9	F	Black	NH	P81D130		2019-04-19	Congregate	19	STSC	A7D6302	2019-04-19	0
C82C3A1	9	F	Black	NH	P8370A0	18	2019-05-08	Congregate	68	TrtH	A7D6BF2	2019-05-08	0
C82C3A1	9	F	Black	NH	P81D130		2019-08-06	Congregate	1	WPY&FCI	A7D8090	2019-08-06	0
C82C3A1	9	F	Black	NH	P81D130		2019-08-26	Congregate	14	BhyH	A7D892A	2019-08-26	0
C82C3A1	9	F	Black	NH	P839CBC	19	2019-09-09	Congregate	81	HFtHIST	A7D8A8C	2019-09-09	0
C82C3A1	9	F	Black	NH	P81D130		2019-11-29	Congregate	10	IYWI	A7DA64E	2019-11-29	0
C82C3A1	9	F	Black	NH	P83C2A5	20	2019-12-30	Congregate	38	MlwA	A7DB485	2019-12-30	0
C82C3A1	9	F	Black	NH	P81D130		2020-04-13	Congregate	2	BhyH	A7DD709	2020-04-13	0
C82C3A1	9	F	Black	NH	P84162F	21	2020-09-28	Institute	52	MlCJDC	A7E0A84	2020-09-28	0
C82C3A1	9	F	Black	NH	P842671	22	2020-11-19	Congregate	43	DP,M	A7E2477	2020-11-19	0
C95BC07	11	F	Black	NH	P813EDD		2015-04-27	Institute	17	MCMHC	A7B9C82	2015-04-27	0
C95BC07	11	F	Black	NH	P813EDD		2015-05-14	Foster	26	Hrtf,B	A7B9C89	2015-05-14	0
C95BC07	11	F	Black	NH	P814F15	1	2015-06-09	Congregate	208	MKDCC	A7BA827	2015-06-29	20
C95BC07	11	F	Black	NH	P814F15	1	2015-06-09	Congregate	208	MKDCC	A7BB9E5	2015-08-06	58
C95BC07	11	F	Black	NH	P8195FA	2	2016-01-03	Congregate	60	STSC	A7BDADB	2016-01-03	0
C95BC07	11	F	Black	NH	P8195FA	2	2016-01-03	Congregate	60	STSC	A7BE370	2016-02-03	31
C95BC07	11	F	Black	NH	P8195FA	2	2016-01-03	Congregate	60	STSC	A7BE77B	2016-02-12	40
C95BC07	11	F	Black	NH	P81AA0F	3	2016-03-03	Foster	49	Hrtf,B	A7BEC5C	2016-03-03	0
C95BC07	11	F	Black	NH	P81C63A	4	2016-05-24	Congregate	44	STSC	A7C02C1	2016-05-24	0
C95BC07	11	F	Black	NH	P81C63A	4	2016-05-24	Congregate	44	STSC	A7C0B14	2016-06-27	34
C95BC07	11	F	Black	NH	P813EDD		2016-07-07	Foster	1	Hrtf,B	A7C0E74	2016-07-07	0
C95BC07	11	F	Black	NH	P813EDD		2016-07-08	Congregate	20	STSC	A7C0ED0	2016-07-08	0
C95BC07	11	F	Black	NH	P813EDD		2016-07-28	Foster	3	Hrtf,B	A7C143C	2016-07-29	1
C95BC07	11	F	Black	NH	P813EDD		2016-08-11	Congregate	20	STSC	A7C18FE	2016-08-11	0
C95BC07	11	F	Black	NH	P813EDD		2016-08-31	Foster	1	Hrtf,B	A7C1DF2	2016-08-31	0
C95BC07	11	F	Black	NH	P813EDD		2016-09-01	Congregate	20	STSC	A7C1EBF	2016-09-01	0
C95BC07	11	F	Black	NH	P813EDD		2016-09-21	Foster	2	Hrtf,B	A7C2403	2016-09-21	0
C95BC07	11	F	Black	NH	P813EDD		2016-09-23	Congregate	19	STSC	A7C24A7	2016-09-23	0
C95BC07	11	F	Black	NH	P813EDD		2016-10-12	Foster	6	Hrtf,B	A7C2A21	2016-10-12	0
C95BC07	11	F	Black	NH	P8207E6	5	2016-10-18	Congregate	52	MloA	A7C35EA	2016-10-18	0
C95BC07	11	F	Black	NH	P820DAC	6	2016-12-09	Foster	74	Hrtf,B	A7C3A84	2016-12-09	0
C95BC07	11	F	Black	NH	P820DAC	6	2016-12-09	Foster	74	Hrtf,B	A7C3F3B	2016-12-22	13
C95BC07	11	F	Black	NH	P813EDD		2017-02-21	Congregate	10	STSC	A7C768C	2017-02-21	0
C95BC07	11	F	Black	NH	P813EDD		2017-03-03	Foster	10	Hrtf,B	A7C7ADE	2017-03-03	0
C95BC07	11	F	Black	NH	P813EDD		2017-03-13	Congregate	8	VYDCI	A7C7D5D	2017-03-13	0
C95BC07	11	F	Black	NH	P813EDD		2017-04-11	Foster	6	Hrtf,B	A7C86B5	2017-04-11	0
C95BC07	11	F	Black	NH	P813EDD		2017-04-17	Congregate	8	T'FL	A7C8746	2017-04-17	0
C95BC07	11	F	Black	NH	P8264B5	7	2017-04-25	Congregate	45	GGSH	A7C8BDA	2017-04-25	0
C95BC07	11	F	Black	NH	P82769E	8	2017-06-09	Congregate	236	YVIHC	A7C9899	2017-06-09	0
C95BC07	11	F	Black	NH	P82769E	8	2017-06-09	Congregate	236	YVIHC	A7CCDDC	2017-12-06	180
C95BC07	11	F	Black	NH	P82CA4C	9	2018-01-31	Congregate	190	EWOSBT	A7CDE44	2018-01-31	0
C95BC07	11	F	Black	NH	P82CA4C	9	2018-01-31	Congregate	190	EWOSBT	A7D0F7A	2018-07-13	163
C95BC07	11	F	Black	NH	P831359	10	2018-08-09	Exit	53	Rnf,T	A7D1835	2018-08-09	0
C95BC07	11	F	Black	NH	P832675	11	2018-10-01	Institute	49	MlCJDC	A7D2A9A	2018-10-01	0
C95BC07	11	F	Black	NH	P8337E8	12	2018-11-19	Congregate	219	YVIHC	A7D3853	2018-11-19	0
C95BC07	11	F	Black	NH	P8337E8	12	2018-11-19	Congregate	219	YVIHC	A7D5FDD	2019-04-16	148
C95BC07	11	F	Black	NH	P838102	13	2019-06-26	TFC	181	Prn,Tn	A7D73D9	2019-06-26	0
C95BC07	11	F	Black	NH	P838102	13	2019-06-26	TFC	181	Prn,Tn	A7D9288	2019-10-01	97
C95BC07	11	F	Black	NH	P813EDD		2020-05-18	Congregate	18	STSC	A7DD510	2020-05-18	0
C95BC07	11	F	Black	NH	P813EDD		2020-06-05	Congregate	3	TrtH	A7DD977	2020-06-05	0
C95BC07	11	F	Black	NH	P813EDD		2020-06-13	Congregate	10	GGSHI	A7DDF3E	2020-06-13	0
C95BC07	11	F	Black	NH	P83F8FC	14	2020-06-23	Congregate	77	TrtH	A7DDFCE	2020-06-23	0
C95BC07	11	F	Black	NH	P84174A	15	2020-09-08	Congregate	115	NHaDHII	A7E07B8	2020-09-08	0

## Sheet: qc2
cid#i	age	sex	race	eth	pid#j	cpc	dop	typ	len	pva	aid#k	doa	τ
C1EDEEB	13	F	White	HS	P806303	1	2013-08-19	Congregate	124	STSC	A7AEF88	2013-08-19	0
C1EDEEB	13	F	White	HS	P806303	1	2013-08-19	Congregate	124	STSC	A7B0160	2013-11-14	87
C1EDEEB	13	F	White	HS	P8087EB	2	2013-12-21	Congregate	34	BlGH	A7B0B69	2013-12-21	0
C1EDEEB	13	F	White	HS	P80A8E6	3	2014-02-05	Congregate	39	STSC	A7B293F	2014-03-01	24
C1EDEEB	13	F	White	HS	P80B024	4	2014-03-16	Congregate	33	TBiYtCGH	A7B3200	2014-03-16	0
C1EDEEB	13	F	White	HS	P80BD48	5	2014-04-23	Congregate	170	HFtHI	A7B375B	2014-04-23	0
C1EDEEB	13	F	White	HS	P80BD48	5	2014-04-23	Congregate	170	HFtHI	A7B5B29	2014-09-01	131
C1EDEEB	13	F	White	HS	P80FF6E	6	2014-10-22	Congregate	55	StFS	A7B654C	2014-10-22	0
C1EDEEB
C1EDEEB	13	F	White	HS	P811698	7	2015-01-02	TFC	636	Msl,E	A7B7735	2015-01-02	0
C1EDEEB	13	F	White	HS	P811698	7	2015-01-02	TFC	636	Msl,E	A7BA11B	2015-06-01	150
C1EDEEB	13	F	White	HS	P811698	7	2015-01-02	TFC	636	Msl,E	A7BB988	2015-08-01	211
C1EDEEB	13	F	White	HS	P811698	7	2015-01-02	TFC	636	Msl,E	A7BBE13	2015-08-08	218
C1EDEEB	13	F	White	HS	P811698	7	2015-01-02	TFC	636	Msl,E	A7BD0EC	2015-11-24	326
C1EDEEB	13	F	White	HS	P811698	7	2015-01-02	TFC	636	Msl,E	A7BDC86	2016-01-01	364
C1EDEEB	13	F	White	HS	P811698	7	2015-01-02	TFC	636	Msl,E	A7C2306	2016-08-24	600
C1EDEEB	13	F	White	HS	P81F3DF	8	2016-09-29	Congregate	55	HY&FP	A7C2B8C	2016-09-29	0
C1EDEEB
C1EDEEB
C1EDEEB
C1EDEEB
C1EDEEB
C1EDEEB	13	F	White	HS	P825415	9	2017-03-09	Congregate	40	GGSH	A7C7C3A	2017-03-09	0
C1EDEEB	13	F	White	HS	P825415	9	2017-03-09	Congregate	40	GGSH	A7C8894	2017-04-09	31
C1EDEEB	13	F	White	HS	P826601	10	2017-04-27	Congregate	35	APIL	A7C8ABB	2017-04-27	0
C1EDEEB	13	F	White	HS	P829698	11	2017-06-01	TFC	69	Msl,E	A7CB27F	2017-06-01	0
C1EDEEB	13	F	White	HS	P829698	11	2017-06-01	TFC	69	Msl,E	A7CB283	2017-06-30	29
C1EDEEB	13	F	White	HS	P829698	11	2017-06-01	TFC	69	Msl,E	A7CB285	2017-07-05	34
C1EDEEB	13	F	White	HS	P829698	11	2017-06-01	TFC	69	Msl,E	A7CB287	2017-07-09	38
C1EDEEB	13	F	White	HS	P829698	11	2017-06-01	TFC	69	Msl,E	A7CB289	2017-07-13	42
C1EDEEB	13	F	White	HS	P829698	11	2017-06-01	TFC	69	Msl,E	A7CB28A	2017-07-16	45
C1EDEEB	13	F	White	HS	P829698	11	2017-06-01	TFC	69	Msl,E	A7CB28B	2017-07-19	48
C1EDEEB	13	F	White	HS	P829698	11	2017-06-01	TFC	69	Msl,E	A7CB28C	2017-07-23	52
C1EDEEB	13	F	White	HS	P829947	12	2017-08-09	Congregate	175	TFLPI	A7CB4AD	2017-08-09	0
C1EDEEB	13	F	White	HS	P829947	12	2017-08-09	Congregate	175	TFLPI	A7CD865	2018-01-01	145
C1EDEEB	13	F	White	HS	P82CAB2	13	2018-01-31	Congregate	174	APIL	A7CE301	2018-01-31	0
C1EDEEB	13	F	White	HS	P82CAB2	13	2018-01-31	Congregate	174	APIL	A7D04A1	2018-06-01	121
C1EDEEB	13	F	White	HS	P830D65	14	2018-07-24	Congregate	118	MdtL	A7D1353	2018-07-24	0
C1EDEEB	13	F	White	HS	P83377B	15	2018-11-19	Foster	60	Gbs,J	A7D3C26	2018-11-19	0
C1EDEEB	13	F	White	HS	P8355F7	16	2019-01-18	Foster	35	DP,M	A7D5133	2019-01-18	0
C82C3A1	9	F	Black	NH	P803E6F	1	2013-05-08	Foster	379	Lws,Lc	A7AE00A	2013-05-08	0
C82C3A1	9	F	Black	NH	P803E6F	1	2013-05-08	Foster	379	Lws,Lc	A7AE301	2013-07-01	54
C82C3A1	9	F	Black	NH	P803E6F	1	2013-05-08	Foster	379	Lws,Lc	A7B07E6	2013-12-01	207
C82C3A1	9	F	Black	NH	P803E6F	1	2013-05-08	Foster	379	Lws,Lc	A7B3F4F	2014-05-01	358
C82C3A1	9	F	Black	NH	P80CE1B	2	2014-05-22	TFC	62	Stt,A	A7B439F	2014-06-01	10
C82C3A1	9	F	Black	NH	P80DF62	3	2014-07-23	Foster	202	Lws,Lc	A7B5150	2014-07-23	0
C82C3A1	9	F	Black	NH	P80DF62	3	2014-07-23	Foster	202	Lws,Lc	A7B6DF1	2014-12-01	131
C82C3A1	9	F	Black	NH	P8125D4	4	2015-02-10	TFC	70	Lv,Mr	A7B89BD	2015-02-10	0
C82C3A1	9	F	Black	NH	P813D4B	5	2015-04-21	TFC	371	Thrm,D	A7B965A	2015-04-21	0
C82C3A1	9	F	Black	NH	P813D4B	5	2015-04-21	TFC	371	Thrm,D	A7BA307	2015-06-01	41
C82C3A1	9	F	Black	NH	P813D4B	5	2015-04-21	TFC	371	Thrm,D	A7BCFE2	2015-11-01	194
C82C3A1	9	F	Black	NH	P813D4B	5	2015-04-21	TFC	371	Thrm,D	A7BDF10	2016-01-01	255
C82C3A1	9	F	Black	NH	P81BD2B	6	2016-04-26	TFC	38	Wllms,Dnh	A7BFC95	2016-04-26	0
C82C3A1
C82C3A1	9	F	Black	NH	P81D383	7	2016-06-20	Foster	71	Grlk,M	A7C0C5F	2016-06-20	0
C82C3A1	9	F	Black	NH	P81E942	8	2016-08-30	Congregate	37	HAFHLC	A7C1DB4	2016-08-30	0
C82C3A1
C82C3A1
C82C3A1	9	F	Black	NH	P81FB5E	9	2016-10-21	Congregate	69	HY&FP	A7C2DE5	2016-10-21	0
C82C3A1
C82C3A1	9	F	Black	NH	P824CEA	10	2017-01-17	Congregate	69	VHfG	A7C7B5F	2017-01-17	0
C82C3A1	9	F	Black	NH	P825E85	11	2017-03-27	Foster	47	Hll,Tnn	A7C84CC	2017-03-27	0
C82C3A1
C82C3A1
C82C3A1	9	F	Black	NH	P828B25	12	2017-06-27	Foster	150	Hll,Vr	A7CA95F	2017-06-27	0
C82C3A1
C82C3A1
C82C3A1	9	F	Black	NH	P82CCD1	13	2018-01-18	Congregate	64	HoLII	A7CE58F	2018-01-18	0
C82C3A1	9	F	Black	NH	P82F1DD	14	2018-05-16	Congregate	164	StAP	A7CFF11	2018-05-16	0
C82C3A1	9	F	Black	NH	P8330BF	15	2018-10-27	Foster	66	Brl,N	A7D340D	2018-10-27	0
C82C3A1	9	F	Black	NH	P833FAB	16	2018-11-21	TFC	47	Brl,N	A7D3D60	2018-11-21	0
C82C3A1	9	F	Black	NH	P834751	17	2019-01-07	TFC	64	Kl,W	A7D4324	2019-01-07	0
C82C3A1
C82C3A1
C82C3A1
C82C3A1	9	F	Black	NH	P8370A0	18	2019-05-08	Congregate	68	TrtH	A7D6BF2	2019-05-08	0
C82C3A1
C82C3A1
C82C3A1	9	F	Black	NH	P839CBC	19	2019-09-09	Congregate	81	HFtHIST	A7D8A8C	2019-09-09	0
C82C3A1
C82C3A1	9	F	Black	NH	P83C2A5	20	2019-12-30	Congregate	38	MlwA	A7DB485	2019-12-30	0
C82C3A1
C82C3A1	9	F	Black	NH	P84162F	21	2020-09-28	Institute	52	MlCJDC	A7E0A84	2020-09-28	0
C82C3A1	9	F	Black	NH	P842671	22	2020-11-19	Congregate	43	DP,M	A7E2477	2020-11-19	0
C95BC07
C95BC07
C95BC07	11	F	Black	NH	P814F15	1	2015-06-09	Congregate	208	MKDCC	A7BA827	2015-06-29	20
C95BC07	11	F	Black	NH	P814F15	1	2015-06-09	Congregate	208	MKDCC	A7BB9E5	2015-08-06	58
C95BC07	11	F	Black	NH	P8195FA	2	2016-01-03	Congregate	60	STSC	A7BDADB	2016-01-03	0
C95BC07	11	F	Black	NH	P8195FA	2	2016-01-03	Congregate	60	STSC	A7BE370	2016-02-03	31
C95BC07	11	F	Black	NH	P8195FA	2	2016-01-03	Congregate	60	STSC	A7BE77B	2016-02-12	40
C95BC07	11	F	Black	NH	P81AA0F	3	2016-03-03	Foster	49	Hrtf,B	A7BEC5C	2016-03-03	0
C95BC07	11	F	Black	NH	P81C63A	4	2016-05-24	Congregate	44	STSC	A7C02C1	2016-05-24	0
C95BC07	11	F	Black	NH	P81C63A	4	2016-05-24	Congregate	44	STSC	A7C0B14	2016-06-27	34
C95BC07
C95BC07
C95BC07
C95BC07
C95BC07
C95BC07
C95BC07
C95BC07
C95BC07
C95BC07	11	F	Black	NH	P8207E6	5	2016-10-18	Congregate	52	MloA	A7C35EA	2016-10-18	0
C95BC07	11	F	Black	NH	P820DAC	6	2016-12-09	Foster	74	Hrtf,B	A7C3A84	2016-12-09	0
C95BC07	11	F	Black	NH	P820DAC	6	2016-12-09	Foster	74	Hrtf,B	A7C3F3B	2016-12-22	13
C95BC07
C95BC07
C95BC07
C95BC07
C95BC07
C95BC07	11	F	Black	NH	P8264B5	7	2017-04-25	Congregate	45	GGSH	A7C8BDA	2017-04-25	0
C95BC07	11	F	Black	NH	P82769E	8	2017-06-09	Congregate	236	YVIHC	A7C9899	2017-06-09	0
C95BC07	11	F	Black	NH	P82769E	8	2017-06-09	Congregate	236	YVIHC	A7CCDDC	2017-12-06	180
C95BC07	11	F	Black	NH	P82CA4C	9	2018-01-31	Congregate	190	EWOSBT	A7CDE44	2018-01-31	0
C95BC07	11	F	Black	NH	P82CA4C	9	2018-01-31	Congregate	190	EWOSBT	A7D0F7A	2018-07-13	163
C95BC07	11	F	Black	NH	P831359	10	2018-08-09	Exit	53	Rnf,T	A7D1835	2018-08-09	0
C95BC07	11	F	Black	NH	P832675	11	2018-10-01	Institute	49	MlCJDC	A7D2A9A	2018-10-01	0
C95BC07	11	F	Black	NH	P8337E8	12	2018-11-19	Congregate	219	YVIHC	A7D3853	2018-11-19	0
C95BC07	11	F	Black	NH	P8337E8	12	2018-11-19	Congregate	219	YVIHC	A7D5FDD	2019-04-16	148
C95BC07	11	F	Black	NH	P838102	13	2019-06-26	TFC	181	Prn,Tn	A7D73D9	2019-06-26	0
C95BC07	11	F	Black	NH	P838102	13	2019-06-26	TFC	181	Prn,Tn	A7D9288	2019-10-01	97
C95BC07
C95BC07
C95BC07
C95BC07	11	F	Black	NH	P83F8FC	14	2020-06-23	Congregate	77	TrtH	A7DDFCE	2020-06-23	0
C95BC07	11	F	Black	NH	P84174A	15	2020-09-08	Congregate	115	NHaDHII	A7E07B8	2020-09-08	0

## Sheet: cpt
cid#i	age	sex	race	eth	pid#j	cpc	dop	typ	len	pva	aid#k	doa	τ	Exit	Kinship	Foster	TFC	Congregate	Institute
C1EDEEB	13	F	White	HS	P806303	1	2013-08-19	Congregate	124	STSC	A7AEF88	2013-08-19	0	0	0	0	0	87	0
C1EDEEB	13	F	White	HS	P806303	1	2013-08-19	Congregate	124	STSC	A7B0160	2013-11-14	87	0	0	0	0	124	0
C1EDEEB	13	F	White	HS	P8087EB	2	2013-12-21	Congregate	34	BlGH	A7B0B69	2013-12-21	0	0	0	0	0	158	0
C1EDEEB	13	F	White	HS	P80A8E6	3	2014-02-05	Congregate	39	STSC	A7B293F	2014-03-01	24	0	0	0	0	197	0
C1EDEEB	13	F	White	HS	P80B024	4	2014-03-16	Congregate	33	TBiYtCGH	A7B3200	2014-03-16	0	0	0	0	0	230	0
C1EDEEB	13	F	White	HS	P80BD48	5	2014-04-23	Congregate	170	HFtHI	A7B375B	2014-04-23	0	0	0	0	0	361	0
C1EDEEB	13	F	White	HS	P80BD48	5	2014-04-23	Congregate	170	HFtHI	A7B5B29	2014-09-01	131	0	0	0	0	400	0
C1EDEEB	13	F	White	HS	P80FF6E	6	2014-10-22	Congregate	55	StFS	A7B654C	2014-10-22	0	0	0	0	0	455	0
C1EDEEB
C1EDEEB	13	F	White	HS	P811698	7	2015-01-02	TFC	636	Msl,E	A7B7735	2015-01-02	0	0	0	0	150	455	0
C1EDEEB	13	F	White	HS	P811698	7	2015-01-02	TFC	636	Msl,E	A7BA11B	2015-06-01	150	0	0	0	211	455	0
C1EDEEB	13	F	White	HS	P811698	7	2015-01-02	TFC	636	Msl,E	A7BB988	2015-08-01	211	0	0	0	218	455	0
C1EDEEB	13	F	White	HS	P811698	7	2015-01-02	TFC	636	Msl,E	A7BBE13	2015-08-08	218	0	0	0	326	455	0
C1EDEEB	13	F	White	HS	P811698	7	2015-01-02	TFC	636	Msl,E	A7BD0EC	2015-11-24	326	0	0	0	364	455	0
C1EDEEB	13	F	White	HS	P811698	7	2015-01-02	TFC	636	Msl,E	A7BDC86	2016-01-01	364	0	0	0	600	455	0
C1EDEEB	13	F	White	HS	P811698	7	2015-01-02	TFC	636	Msl,E	A7C2306	2016-08-24	600	0	0	0	636	455	0
C1EDEEB	13	F	White	HS	P81F3DF	8	2016-09-29	Congregate	55	HY&FP	A7C2B8C	2016-09-29	0	0	0	0	636	510	0
C1EDEEB
C1EDEEB
C1EDEEB
C1EDEEB
C1EDEEB
C1EDEEB	13	F	White	HS	P825415	9	2017-03-09	Congregate	40	GGSH	A7C7C3A	2017-03-09	0	0	0	0	636	541	0
C1EDEEB	13	F	White	HS	P825415	9	2017-03-09	Congregate	40	GGSH	A7C8894	2017-04-09	31	0	0	0	636	550	0
C1EDEEB	13	F	White	HS	P826601	10	2017-04-27	Congregate	35	APIL	A7C8ABB	2017-04-27	0	0	0	0	636	585	0
C1EDEEB	13	F	White	HS	P829698	11	2017-06-01	TFC	69	Msl,E	A7CB27F	2017-06-01	0	0	0	0	665	585	0
C1EDEEB	13	F	White	HS	P829698	11	2017-06-01	TFC	69	Msl,E	A7CB283	2017-06-30	29	0	0	0	670	585	0
C1EDEEB	13	F	White	HS	P829698	11	2017-06-01	TFC	69	Msl,E	A7CB285	2017-07-05	34	0	0	0	674	585	0
C1EDEEB	13	F	White	HS	P829698	11	2017-06-01	TFC	69	Msl,E	A7CB287	2017-07-09	38	0	0	0	678	585	0
C1EDEEB	13	F	White	HS	P829698	11	2017-06-01	TFC	69	Msl,E	A7CB289	2017-07-13	42	0	0	0	681	585	0
C1EDEEB	13	F	White	HS	P829698	11	2017-06-01	TFC	69	Msl,E	A7CB28A	2017-07-16	45	0	0	0	684	585	0
C1EDEEB	13	F	White	HS	P829698	11	2017-06-01	TFC	69	Msl,E	A7CB28B	2017-07-19	48	0	0	0	688	585	0
C1EDEEB	13	F	White	HS	P829698	11	2017-06-01	TFC	69	Msl,E	A7CB28C	2017-07-23	52	0	0	0	705	585	0
C1EDEEB	13	F	White	HS	P829947	12	2017-08-09	Congregate	175	TFLPI	A7CB4AD	2017-08-09	0	0	0	0	705	730	0
C1EDEEB	13	F	White	HS	P829947	12	2017-08-09	Congregate	175	TFLPI	A7CD865	2018-01-01	145	0	0	0	705	760	0
C1EDEEB	13	F	White	HS	P82CAB2	13	2018-01-31	Congregate	174	APIL	A7CE301	2018-01-31	0	0	0	0	705	881	0
C1EDEEB	13	F	White	HS	P82CAB2	13	2018-01-31	Congregate	174	APIL	A7D04A1	2018-06-01	121	0	0	0	705	934	0
C1EDEEB	13	F	White	HS	P830D65	14	2018-07-24	Congregate	118	MdtL	A7D1353	2018-07-24	0	0	0	0	705	1052	0
C1EDEEB	13	F	White	HS	P83377B	15	2018-11-19	Foster	60	Gbs,J	A7D3C26	2018-11-19	0	0	0	60	705	1052	0
C1EDEEB	13	F	White	HS	P8355F7	16	2019-01-18	Foster	35	DP,M	A7D5133	2019-01-18	0	0	0	95	705	1052	0
C82C3A1	9	F	Black	NH	P803E6F	1	2013-05-08	Foster	379	Lws,Lc	A7AE00A	2013-05-08	0	0	0	54	0	0	0
C82C3A1	9	F	Black	NH	P803E6F	1	2013-05-08	Foster	379	Lws,Lc	A7AE301	2013-07-01	54	0	0	207	0	0	0
C82C3A1	9	F	Black	NH	P803E6F	1	2013-05-08	Foster	379	Lws,Lc	A7B07E6	2013-12-01	207	0	0	358	0	0	0
C82C3A1	9	F	Black	NH	P803E6F	1	2013-05-08	Foster	379	Lws,Lc	A7B3F4F	2014-05-01	358	0	0	379	0	0	0
C82C3A1	9	F	Black	NH	P80CE1B	2	2014-05-22	TFC	62	Stt,A	A7B439F	2014-06-01	10	0	0	379	62	0	0
C82C3A1	9	F	Black	NH	P80DF62	3	2014-07-23	Foster	202	Lws,Lc	A7B5150	2014-07-23	0	0	0	510	62	0	0
C82C3A1	9	F	Black	NH	P80DF62	3	2014-07-23	Foster	202	Lws,Lc	A7B6DF1	2014-12-01	131	0	0	581	62	0	0
C82C3A1	9	F	Black	NH	P8125D4	4	2015-02-10	TFC	70	Lv,Mr	A7B89BD	2015-02-10	0	0	0	581	132	0	0
C82C3A1	9	F	Black	NH	P813D4B	5	2015-04-21	TFC	371	Thrm,D	A7B965A	2015-04-21	0	0	0	581	173	0	0
C82C3A1	9	F	Black	NH	P813D4B	5	2015-04-21	TFC	371	Thrm,D	A7BA307	2015-06-01	41	0	0	581	326	0	0
C82C3A1	9	F	Black	NH	P813D4B	5	2015-04-21	TFC	371	Thrm,D	A7BCFE2	2015-11-01	194	0	0	581	387	0	0
C82C3A1	9	F	Black	NH	P813D4B	5	2015-04-21	TFC	371	Thrm,D	A7BDF10	2016-01-01	255	0	0	581	503	0	0
C82C3A1	9	F	Black	NH	P81BD2B	6	2016-04-26	TFC	38	Wllms,Dnh	A7BFC95	2016-04-26	0	0	0	581	541	0	0
C82C3A1
C82C3A1	9	F	Black	NH	P81D383	7	2016-06-20	Foster	71	Grlk,M	A7C0C5F	2016-06-20	0	0	0	652	541	0	0
C82C3A1	9	F	Black	NH	P81E942	8	2016-08-30	Congregate	37	HAFHLC	A7C1DB4	2016-08-30	0	0	0	652	541	37	0
C82C3A1
C82C3A1
C82C3A1	9	F	Black	NH	P81FB5E	9	2016-10-21	Congregate	69	HY&FP	A7C2DE5	2016-10-21	0	0	0	652	541	106	0
C82C3A1
C82C3A1	9	F	Black	NH	P824CEA	10	2017-01-17	Congregate	69	VHfG	A7C7B5F	2017-01-17	0	0	0	652	541	175	0
C82C3A1	9	F	Black	NH	P825E85	11	2017-03-27	Foster	47	Hll,Tnn	A7C84CC	2017-03-27	0	0	0	699	541	175	0
C82C3A1
C82C3A1
C82C3A1	9	F	Black	NH	P828B25	12	2017-06-27	Foster	150	Hll,Vr	A7CA95F	2017-06-27	0	0	0	849	541	175	0
C82C3A1
C82C3A1
C82C3A1	9	F	Black	NH	P82CCD1	13	2018-01-18	Congregate	64	HoLII	A7CE58F	2018-01-18	0	0	0	849	541	239	0
C82C3A1	9	F	Black	NH	P82F1DD	14	2018-05-16	Congregate	164	StAP	A7CFF11	2018-05-16	0	0	0	849	541	403	0
C82C3A1	9	F	Black	NH	P8330BF	15	2018-10-27	Foster	66	Brl,N	A7D340D	2018-10-27	0	0	0	915	541	403	0
C82C3A1	9	F	Black	NH	P833FAB	16	2018-11-21	TFC	47	Brl,N	A7D3D60	2018-11-21	0	0	0	915	588	403	0
C82C3A1	9	F	Black	NH	P834751	17	2019-01-07	TFC	64	Kl,W	A7D4324	2019-01-07	0	0	0	915	652	403	0
C82C3A1
C82C3A1
C82C3A1
C82C3A1	9	F	Black	NH	P8370A0	18	2019-05-08	Congregate	68	TrtH	A7D6BF2	2019-05-08	0	0	0	915	652	471	0
C82C3A1
C82C3A1
C82C3A1	9	F	Black	NH	P839CBC	19	2019-09-09	Congregate	81	HFtHIST	A7D8A8C	2019-09-09	0	0	0	915	652	552	0
C82C3A1
C82C3A1	9	F	Black	NH	P83C2A5	20	2019-12-30	Congregate	38	MlwA	A7DB485	2019-12-30	0	0	0	915	652	590	0
C82C3A1
C82C3A1	9	F	Black	NH	P84162F	21	2020-09-28	Institute	52	MlCJDC	A7E0A84	2020-09-28	0	0	0	915	652	590	52
C82C3A1	9	F	Black	NH	P842671	22	2020-11-19	Congregate	43	DP,M	A7E2477	2020-11-19	0	0	0	915	652	633	52
C95BC07
C95BC07
C95BC07	11	F	Black	NH	P814F15	1	2015-06-09	Congregate	208	MKDCC	A7BA827	2015-06-29	20	0	0	0	0	58	0
C95BC07	11	F	Black	NH	P814F15	1	2015-06-09	Congregate	208	MKDCC	A7BB9E5	2015-08-06	58	0	0	0	0	208	0
C95BC07	11	F	Black	NH	P8195FA	2	2016-01-03	Congregate	60	STSC	A7BDADB	2016-01-03	0	0	0	0	0	239	0
C95BC07	11	F	Black	NH	P8195FA	2	2016-01-03	Congregate	60	STSC	A7BE370	2016-02-03	31	0	0	0	0	248	0
C95BC07	11	F	Black	NH	P8195FA	2	2016-01-03	Congregate	60	STSC	A7BE77B	2016-02-12	40	0	0	0	0	268	0
C95BC07	11	F	Black	NH	P81AA0F	3	2016-03-03	Foster	49	Hrtf,B	A7BEC5C	2016-03-03	0	0	0	49	0	268	0
C95BC07	11	F	Black	NH	P81C63A	4	2016-05-24	Congregate	44	STSC	A7C02C1	2016-05-24	0	0	0	49	0	302	0
C95BC07	11	F	Black	NH	P81C63A	4	2016-05-24	Congregate	44	STSC	A7C0B14	2016-06-27	34	0	0	49	0	312	0
C95BC07
C95BC07
C95BC07
C95BC07
C95BC07
C95BC07
C95BC07
C95BC07
C95BC07
C95BC07	11	F	Black	NH	P8207E6	5	2016-10-18	Congregate	52	MloA	A7C35EA	2016-10-18	0	0	0	49	0	364	0
C95BC07	11	F	Black	NH	P820DAC	6	2016-12-09	Foster	74	Hrtf,B	A7C3A84	2016-12-09	0	0	0	62	0	364	0
C95BC07	11	F	Black	NH	P820DAC	6	2016-12-09	Foster	74	Hrtf,B	A7C3F3B	2016-12-22	13	0	0	123	0	364	0
C95BC07
C95BC07
C95BC07
C95BC07
C95BC07
C95BC07	11	F	Black	NH	P8264B5	7	2017-04-25	Congregate	45	GGSH	A7C8BDA	2017-04-25	0	0	0	123	0	409	0
C95BC07	11	F	Black	NH	P82769E	8	2017-06-09	Congregate	236	YVIHC	A7C9899	2017-06-09	0	0	0	123	0	589	0
C95BC07	11	F	Black	NH	P82769E	8	2017-06-09	Congregate	236	YVIHC	A7CCDDC	2017-12-06	180	0	0	123	0	645	0
C95BC07	11	F	Black	NH	P82CA4C	9	2018-01-31	Congregate	190	EWOSBT	A7CDE44	2018-01-31	0	0	0	123	0	808	0
C95BC07	11	F	Black	NH	P82CA4C	9	2018-01-31	Congregate	190	EWOSBT	A7D0F7A	2018-07-13	163	0	0	123	0	835	0
C95BC07	11	F	Black	NH	P831359	10	2018-08-09	Exit	53	Rnf,T	A7D1835	2018-08-09	0	53	0	123	0	835	0
C95BC07	11	F	Black	NH	P832675	11	2018-10-01	Institute	49	MlCJDC	A7D2A9A	2018-10-01	0	53	0	123	0	835	49
C95BC07	11	F	Black	NH	P8337E8	12	2018-11-19	Congregate	219	YVIHC	A7D3853	2018-11-19	0	53	0	123	0	983	49
C95BC07	11	F	Black	NH	P8337E8	12	2018-11-19	Congregate	219	YVIHC	A7D5FDD	2019-04-16	148	53	0	123	0	1054	49
C95BC07	11	F	Black	NH	P838102	13	2019-06-26	TFC	181	Prn,Tn	A7D73D9	2019-06-26	0	53	0	123	97	1054	49
C95BC07	11	F	Black	NH	P838102	13	2019-06-26	TFC	181	Prn,Tn	A7D9288	2019-10-01	97	53	0	123	181	1054	49
C95BC07
C95BC07
C95BC07
C95BC07	11	F	Black	NH	P83F8FC	14	2020-06-23	Congregate	77	TrtH	A7DDFCE	2020-06-23	0	53	0	123	181	1131	49
C95BC07	11	F	Black	NH	P84174A	15	2020-09-08	Congregate	115	NHaDHII	A7E07B8	2020-09-08	0	53	0	123	181	1246	49

## Sheet: dmx
cid#i	age	sex	race	eth	pid#j	cpc	dop	typ	len	pva	aid#k	doa	τ	Exit	Kinship	Foster	TFC	Congregate	Institute	Sleep_τ	Sleep_0	EXT	CGV	TRF	CST	MDD	CUL
C1EDEEB	13	F	White	HS	P806303	1	2013-08-19	Congregate	124	STSC	A7AEF88	2013-08-19	0	0	0	0	0	0	0	0	0	-1.11044	-0.342839	0.710601	1.70827	-2.335	1.00716
C1EDEEB	13	F	White	HS	P806303	1	2013-08-19	Congregate	124	STSC	A7B0160	2013-11-14	87	0	0	0	0	87	0	0	0	-1.11044	-0.342839	0.710601	1.70827	-2.335	1.00716
C1EDEEB	13	F	White	HS	P8087EB	2	2013-12-21	Congregate	34	BlGH	A7B0B69	2013-12-21	0	0	0	0	0	124	0	0	0	-1.11044	-0.342839	0.710601	1.70827	-2.335	1.00716
C1EDEEB	13	F	White	HS	P80A8E6	3	2014-02-05	Congregate	39	STSC	A7B293F	2014-03-01	24	0	0	0	0	158	0	0	0	-1.11044	-0.342839	0.710601	1.70827	-2.335	1.00716
C1EDEEB	13	F	White	HS	P80B024	4	2014-03-16	Congregate	33	TBiYtCGH	A7B3200	2014-03-16	0	0	0	0	0	197	0	0	0	-1.11044	-0.342839	0.710601	1.70827	-2.335	1.00716
C1EDEEB	13	F	White	HS	P80BD48	5	2014-04-23	Congregate	170	HFtHI	A7B375B	2014-04-23	0	0	0	0	0	230	0	0	0	-1.11044	-0.342839	0.710601	1.70827	-2.335	1.00716
C1EDEEB	13	F	White	HS	P80BD48	5	2014-04-23	Congregate	170	HFtHI	A7B5B29	2014-09-01	131	0	0	0	0	361	0	1	0	-1.11044	-0.342839	0.710601	1.70827	-2.335	1.00716
C1EDEEB	13	F	White	HS	P80FF6E	6	2014-10-22	Congregate	55	StFS	A7B654C	2014-10-22	0	0	0	0	0	400	0	1	1	-1.11044	-0.342839	0.710601	1.70827	-2.335	1.00716
C1EDEEB
C1EDEEB	13	F	White	HS	P811698	7	2015-01-02	TFC	636	Msl,E	A7B7735	2015-01-02	0	0	0	0	0	455	0	1	1	-1.11044	-0.342839	0.710601	1.70827	-2.335	1.00716
C1EDEEB	13	F	White	HS	P811698	7	2015-01-02	TFC	636	Msl,E	A7BA11B	2015-06-01	150	0	0	0	150	455	0	1	1	-1.11044	-0.342839	0.710601	1.70827	-2.335	1.00716
C1EDEEB	13	F	White	HS	P811698	7	2015-01-02	TFC	636	Msl,E	A7BB988	2015-08-01	211	0	0	0	211	455	0	1	1	-1.11044	-0.342839	0.710601	1.70827	-2.335	1.00716
C1EDEEB	13	F	White	HS	P811698	7	2015-01-02	TFC	636	Msl,E	A7BBE13	2015-08-08	218	0	0	0	218	455	0	1	1	-1.11044	-0.342839	0.710601	1.70827	-2.335	1.00716
C1EDEEB	13	F	White	HS	P811698	7	2015-01-02	TFC	636	Msl,E	A7BD0EC	2015-11-24	326	0	0	0	326	455	0	1	1	-1.11044	-0.342839	0.710601	1.70827	-2.335	1.00716
C1EDEEB	13	F	White	HS	P811698	7	2015-01-02	TFC	636	Msl,E	A7BDC86	2016-01-01	364	0	0	0	364	455	0	2	1	-1.11044	-0.342839	0.710601	1.70827	-2.335	1.00716
C1EDEEB	13	F	White	HS	P811698	7	2015-01-02	TFC	636	Msl,E	A7C2306	2016-08-24	600	0	0	0	600	455	0	2	1	-1.11044	-0.342839	0.710601	1.70827	-2.335	1.00716
C1EDEEB	13	F	White	HS	P81F3DF	8	2016-09-29	Congregate	55	HY&FP	A7C2B8C	2016-09-29	0	0	0	0	636	455	0	2	2	-1.11044	-0.342839	0.710601	1.70827	-2.335	1.00716
C1EDEEB
C1EDEEB
C1EDEEB
C1EDEEB
C1EDEEB
C1EDEEB	13	F	White	HS	P825415	9	2017-03-09	Congregate	40	GGSH	A7C7C3A	2017-03-09	0	0	0	0	636	510	0	2	2	-1.11044	-0.342839	0.710601	1.70827	-2.335	1.00716
C1EDEEB	13	F	White	HS	P825415	9	2017-03-09	Congregate	40	GGSH	A7C8894	2017-04-09	31	0	0	0	636	541	0	2	2	-1.11044	-0.342839	0.710601	1.70827	-2.335	1.00716
C1EDEEB	13	F	White	HS	P826601	10	2017-04-27	Congregate	35	APIL	A7C8ABB	2017-04-27	0	0	0	0	636	550	0	2	2	-1.11044	-0.342839	0.710601	1.70827	-2.335	1.00716
C1EDEEB	13	F	White	HS	P829698	11	2017-06-01	TFC	69	Msl,E	A7CB27F	2017-06-01	0	0	0	0	636	585	0	2	2	-1.11044	-0.342839	0.710601	1.70827	-2.335	1.00716
C1EDEEB	13	F	White	HS	P829698	11	2017-06-01	TFC	69	Msl,E	A7CB283	2017-06-30	29	0	0	0	665	585	0	2	2	-1.11044	-0.342839	0.710601	1.70827	-2.335	1.00716
C1EDEEB	13	F	White	HS	P829698	11	2017-06-01	TFC	69	Msl,E	A7CB285	2017-07-05	34	0	0	0	670	585	0	2	2	-1.11044	-0.342839	0.710601	1.70827	-2.335	1.00716
C1EDEEB	13	F	White	HS	P829698	11	2017-06-01	TFC	69	Msl,E	A7CB287	2017-07-09	38	0	0	0	674	585	0	2	2	-1.11044	-0.342839	0.710601	1.70827	-2.335	1.00716
C1EDEEB	13	F	White	HS	P829698	11	2017-06-01	TFC	69	Msl,E	A7CB289	2017-07-13	42	0	0	0	678	585	0	2	2	-1.11044	-0.342839	0.710601	1.70827	-2.335	1.00716
C1EDEEB	13	F	White	HS	P829698	11	2017-06-01	TFC	69	Msl,E	A7CB28A	2017-07-16	45	0	0	0	681	585	0	2	2	-1.11044	-0.342839	0.710601	1.70827	-2.335	1.00716
C1EDEEB	13	F	White	HS	P829698	11	2017-06-01	TFC	69	Msl,E	A7CB28B	2017-07-19	48	0	0	0	684	585	0	2	2	-1.11044	-0.342839	0.710601	1.70827	-2.335	1.00716
C1EDEEB	13	F	White	HS	P829698	11	2017-06-01	TFC	69	Msl,E	A7CB28C	2017-07-23	52	0	0	0	688	585	0	2	2	-1.11044	-0.342839	0.710601	1.70827	-2.335	1.00716
C1EDEEB	13	F	White	HS	P829947	12	2017-08-09	Congregate	175	TFLPI	A7CB4AD	2017-08-09	0	0	0	0	705	585	0	2	2	-1.11044	-0.342839	0.710601	1.70827	-2.335	1.00716
C1EDEEB	13	F	White	HS	P829947	12	2017-08-09	Congregate	175	TFLPI	A7CD865	2018-01-01	145	0	0	0	705	730	0	2	2	-1.11044	-0.342839	0.710601	1.70827	-2.335	1.00716
C1EDEEB	13	F	White	HS	P82CAB2	13	2018-01-31	Congregate	174	APIL	A7CE301	2018-01-31	0	0	0	0	705	760	0	2	2	-1.11044	-0.342839	0.710601	1.70827	-2.335	1.00716
C1EDEEB	13	F	White	HS	P82CAB2	13	2018-01-31	Congregate	174	APIL	A7D04A1	2018-06-01	121	0	0	0	705	881	0	2	2	-1.11044	-0.342839	0.710601	1.70827	-2.335	1.00716
C1EDEEB	13	F	White	HS	P830D65	14	2018-07-24	Congregate	118	MdtL	A7D1353	2018-07-24	0	0	0	0	705	934	0	2	2	-1.11044	-0.342839	0.710601	1.70827	-2.335	1.00716
C1EDEEB	13	F	White	HS	P83377B	15	2018-11-19	Foster	60	Gbs,J	A7D3C26	2018-11-19	0	0	0	0	705	1052	0	2	2	-1.11044	-0.342839	0.710601	1.70827	-2.335	1.00716
C1EDEEB	13	F	White	HS	P8355F7	16	2019-01-18	Foster	35	DP,M	A7D5133	2019-01-18	0	0	0	60	705	1052	0	2	2	-1.11044	-0.342839	0.710601	1.70827	-2.335	1.00716
C82C3A1	9	F	Black	NH	P803E6F	1	2013-05-08	Foster	379	Lws,Lc	A7AE00A	2013-05-08	0	0	0	0	0	0	0	0	0	-0.634683	-0.310326	-0.673077	-1.27971	-0.0545838	-0.396815
C82C3A1	9	F	Black	NH	P803E6F	1	2013-05-08	Foster	379	Lws,Lc	A7AE301	2013-07-01	54	0	0	54	0	0	0	0	0	-0.634683	-0.310326	-0.673077	-1.27971	-0.0545838	-0.396815
C82C3A1	9	F	Black	NH	P803E6F	1	2013-05-08	Foster	379	Lws,Lc	A7B07E6	2013-12-01	207	0	0	207	0	0	0	0	0	-0.634683	-0.310326	-0.673077	-1.27971	-0.0545838	-0.396815
C82C3A1	9	F	Black	NH	P803E6F	1	2013-05-08	Foster	379	Lws,Lc	A7B3F4F	2014-05-01	358	0	0	358	0	0	0	0	0	-0.634683	-0.310326	-0.673077	-1.27971	-0.0545838	-0.396815
C82C3A1	9	F	Black	NH	P80CE1B	2	2014-05-22	TFC	62	Stt,A	A7B439F	2014-06-01	10	0	0	379	0	0	0	0	0	-0.634683	-0.310326	-0.673077	-1.27971	-0.0545838	-0.396815
C82C3A1	9	F	Black	NH	P80DF62	3	2014-07-23	Foster	202	Lws,Lc	A7B5150	2014-07-23	0	0	0	379	62	0	0	0	0	-0.634683	-0.310326	-0.673077	-1.27971	-0.0545838	-0.396815
C82C3A1	9	F	Black	NH	P80DF62	3	2014-07-23	Foster	202	Lws,Lc	A7B6DF1	2014-12-01	131	0	0	510	62	0	0	0	0	-0.634683	-0.310326	-0.673077	-1.27971	-0.0545838	-0.396815
C82C3A1	9	F	Black	NH	P8125D4	4	2015-02-10	TFC	70	Lv,Mr	A7B89BD	2015-02-10	0	0	0	581	62	0	0	0	0	-0.634683	-0.310326	-0.673077	-1.27971	-0.0545838	-0.396815
C82C3A1	9	F	Black	NH	P813D4B	5	2015-04-21	TFC	371	Thrm,D	A7B965A	2015-04-21	0	0	0	581	132	0	0	1	1	-0.634683	-0.310326	-0.673077	-1.27971	-0.0545838	-0.396815
C82C3A1	9	F	Black	NH	P813D4B	5	2015-04-21	TFC	371	Thrm,D	A7BA307	2015-06-01	41	0	0	581	173	0	0	1	1	-0.634683	-0.310326	-0.673077	-1.27971	-0.0545838	-0.396815
C82C3A1	9	F	Black	NH	P813D4B	5	2015-04-21	TFC	371	Thrm,D	A7BCFE2	2015-11-01	194	0	0	581	326	0	0	3	1	-0.634683	-0.310326	-0.673077	-1.27971	-0.0545838	-0.396815
C82C3A1	9	F	Black	NH	P813D4B	5	2015-04-21	TFC	371	Thrm,D	A7BDF10	2016-01-01	255	0	0	581	387	0	0	3	1	-0.634683	-0.310326	-0.673077	-1.27971	-0.0545838	-0.396815
C82C3A1	9	F	Black	NH	P81BD2B	6	2016-04-26	TFC	38	Wllms,Dnh	A7BFC95	2016-04-26	0	0	0	581	503	0	0	3	3	-0.634683	-0.310326	-0.673077	-1.27971	-0.0545838	-0.396815
C82C3A1
C82C3A1	9	F	Black	NH	P81D383	7	2016-06-20	Foster	71	Grlk,M	A7C0C5F	2016-06-20	0	0	0	581	541	0	0	3	3	-0.634683	-0.310326	-0.673077	-1.27971	-0.0545838	-0.396815
C82C3A1	9	F	Black	NH	P81E942	8	2016-08-30	Congregate	37	HAFHLC	A7C1DB4	2016-08-30	0	0	0	652	541	0	0	3	3	-0.634683	-0.310326	-0.673077	-1.27971	-0.0545838	-0.396815
C82C3A1
C82C3A1
C82C3A1	9	F	Black	NH	P81FB5E	9	2016-10-21	Congregate	69	HY&FP	A7C2DE5	2016-10-21	0	0	0	652	541	37	0	3	3	-0.634683	-0.310326	-0.673077	-1.27971	-0.0545838	-0.396815
C82C3A1
C82C3A1	9	F	Black	NH	P824CEA	10	2017-01-17	Congregate	69	VHfG	A7C7B5F	2017-01-17	0	0	0	652	541	106	0	3	3	-0.634683	-0.310326	-0.673077	-1.27971	-0.0545838	-0.396815
C82C3A1	9	F	Black	NH	P825E85	11	2017-03-27	Foster	47	Hll,Tnn	A7C84CC	2017-03-27	0	0	0	652	541	175	0	3	3	-0.634683	-0.310326	-0.673077	-1.27971	-0.0545838	-0.396815
C82C3A1
C82C3A1
C82C3A1	9	F	Black	NH	P828B25	12	2017-06-27	Foster	150	Hll,Vr	A7CA95F	2017-06-27	0	0	0	699	541	175	0	3	3	-0.634683	-0.310326	-0.673077	-1.27971	-0.0545838	-0.396815
C82C3A1
C82C3A1
C82C3A1	9	F	Black	NH	P82CCD1	13	2018-01-18	Congregate	64	HoLII	A7CE58F	2018-01-18	0	0	0	849	541	175	0	3	3	-0.634683	-0.310326	-0.673077	-1.27971	-0.0545838	-0.396815
C82C3A1	9	F	Black	NH	P82F1DD	14	2018-05-16	Congregate	164	StAP	A7CFF11	2018-05-16	0	0	0	849	541	239	0	3	3	-0.634683	-0.310326	-0.673077	-1.27971	-0.0545838	-0.396815
C82C3A1	9	F	Black	NH	P8330BF	15	2018-10-27	Foster	66	Brl,N	A7D340D	2018-10-27	0	0	0	849	541	403	0	2	2	-0.634683	-0.310326	-0.673077	-1.27971	-0.0545838	-0.396815
C82C3A1	9	F	Black	NH	P833FAB	16	2018-11-21	TFC	47	Brl,N	A7D3D60	2018-11-21	0	0	0	915	541	403	0	1	1	-0.634683	-0.310326	-0.673077	-1.27971	-0.0545838	-0.396815
C82C3A1	9	F	Black	NH	P834751	17	2019-01-07	TFC	64	Kl,W	A7D4324	2019-01-07	0	0	0	915	588	403	0	1	1	-0.634683	-0.310326	-0.673077	-1.27971	-0.0545838	-0.396815
C82C3A1
C82C3A1
C82C3A1
C82C3A1	9	F	Black	NH	P8370A0	18	2019-05-08	Congregate	68	TrtH	A7D6BF2	2019-05-08	0	0	0	915	652	403	0	2	2	-0.634683	-0.310326	-0.673077	-1.27971	-0.0545838	-0.396815
C82C3A1
C82C3A1
C82C3A1	9	F	Black	NH	P839CBC	19	2019-09-09	Congregate	81	HFtHIST	A7D8A8C	2019-09-09	0	0	0	915	652	471	0	1	1	-0.634683	-0.310326	-0.673077	-1.27971	-0.0545838	-0.396815
C82C3A1
C82C3A1	9	F	Black	NH	P83C2A5	20	2019-12-30	Congregate	38	MlwA	A7DB485	2019-12-30	0	0	0	915	652	552	0	1	1	-0.634683	-0.310326	-0.673077	-1.27971	-0.0545838	-0.396815
C82C3A1
C82C3A1	9	F	Black	NH	P84162F	21	2020-09-28	Institute	52	MlCJDC	A7E0A84	2020-09-28	0	0	0	915	652	590	0	1	1	-0.634683	-0.310326	-0.673077	-1.27971	-0.0545838	-0.396815
C82C3A1	9	F	Black	NH	P842671	22	2020-11-19	Congregate	43	DP,M	A7E2477	2020-11-19	0	0	0	915	652	590	52	1	1	-0.634683	-0.310326	-0.673077	-1.27971	-0.0545838	-0.396815
C95BC07
C95BC07
C95BC07	11	F	Black	NH	P814F15	1	2015-06-09	Congregate	208	MKDCC	A7BA827	2015-06-29	20	0	0	0	0	0	0	0	0	1.62031	-0.27816	0.251611	0.416075	1.1824	-0.656554
C95BC07	11	F	Black	NH	P814F15	1	2015-06-09	Congregate	208	MKDCC	A7BB9E5	2015-08-06	58	0	0	0	0	58	0	0	0	1.62031	-0.27816	0.251611	0.416075	1.1824	-0.656554
C95BC07	11	F	Black	NH	P8195FA	2	2016-01-03	Congregate	60	STSC	A7BDADB	2016-01-03	0	0	0	0	0	208	0	0	0	1.62031	-0.27816	0.251611	0.416075	1.1824	-0.656554
C95BC07	11	F	Black	NH	P8195FA	2	2016-01-03	Congregate	60	STSC	A7BE370	2016-02-03	31	0	0	0	0	239	0	0	0	1.62031	-0.27816	0.251611	0.416075	1.1824	-0.656554
C95BC07	11	F	Black	NH	P8195FA	2	2016-01-03	Congregate	60	STSC	A7BE77B	2016-02-12	40	0	0	0	0	248	0	0	0	1.62031	-0.27816	0.251611	0.416075	1.1824	-0.656554
C95BC07	11	F	Black	NH	P81AA0F	3	2016-03-03	Foster	49	Hrtf,B	A7BEC5C	2016-03-03	0	0	0	0	0	268	0	0	0	1.62031	-0.27816	0.251611	0.416075	1.1824	-0.656554
C95BC07	11	F	Black	NH	P81C63A	4	2016-05-24	Congregate	44	STSC	A7C02C1	2016-05-24	0	0	0	49	0	268	0	0	0	1.62031	-0.27816	0.251611	0.416075	1.1824	-0.656554
C95BC07	11	F	Black	NH	P81C63A	4	2016-05-24	Congregate	44	STSC	A7C0B14	2016-06-27	34	0	0	49	0	302	0	0	0	1.62031	-0.27816	0.251611	0.416075	1.1824	-0.656554
C95BC07
C95BC07
C95BC07
C95BC07
C95BC07
C95BC07
C95BC07
C95BC07
C95BC07
C95BC07	11	F	Black	NH	P8207E6	5	2016-10-18	Congregate	52	MloA	A7C35EA	2016-10-18	0	0	0	49	0	312	0	0	0	1.62031	-0.27816	0.251611	0.416075	1.1824	-0.656554
C95BC07	11	F	Black	NH	P820DAC	6	2016-12-09	Foster	74	Hrtf,B	A7C3A84	2016-12-09	0	0	0	49	0	364	0	0	0	1.62031	-0.27816	0.251611	0.416075	1.1824	-0.656554
C95BC07	11	F	Black	NH	P820DAC	6	2016-12-09	Foster	74	Hrtf,B	A7C3F3B	2016-12-22	13	0	0	62	0	364	0	0	0	1.62031	-0.27816	0.251611	0.416075	1.1824	-0.656554
C95BC07
C95BC07
C95BC07
C95BC07
C95BC07
C95BC07	11	F	Black	NH	P8264B5	7	2017-04-25	Congregate	45	GGSH	A7C8BDA	2017-04-25	0	0	0	123	0	364	0	0	0	1.62031	-0.27816	0.251611	0.416075	1.1824	-0.656554
C95BC07	11	F	Black	NH	P82769E	8	2017-06-09	Congregate	236	YVIHC	A7C9899	2017-06-09	0	0	0	123	0	409	0	0	0	1.62031	-0.27816	0.251611	0.416075	1.1824	-0.656554
C95BC07	11	F	Black	NH	P82769E	8	2017-06-09	Congregate	236	YVIHC	A7CCDDC	2017-12-06	180	0	0	123	0	589	0	0	0	1.62031	-0.27816	0.251611	0.416075	1.1824	-0.656554
C95BC07	11	F	Black	NH	P82CA4C	9	2018-01-31	Congregate	190	EWOSBT	A7CDE44	2018-01-31	0	0	0	123	0	645	0	0	0	1.62031	-0.27816	0.251611	0.416075	1.1824	-0.656554
C95BC07	11	F	Black	NH	P82CA4C	9	2018-01-31	Congregate	190	EWOSBT	A7D0F7A	2018-07-13	163	0	0	123	0	808	0	0	0	1.62031	-0.27816	0.251611	0.416075	1.1824	-0.656554
C95BC07	11	F	Black	NH	P831359	10	2018-08-09	Exit	53	Rnf,T	A7D1835	2018-08-09	0	0	0	123	0	835	0	0	0	1.62031	-0.27816	0.251611	0.416075	1.1824	-0.656554
C95BC07	11	F	Black	NH	P832675	11	2018-10-01	Institute	49	MlCJDC	A7D2A9A	2018-10-01	0	53	0	123	0	835	0	0	0	1.62031	-0.27816	0.251611	0.416075	1.1824	-0.656554
C95BC07	11	F	Black	NH	P8337E8	12	2018-11-19	Congregate	219	YVIHC	A7D3853	2018-11-19	0	53	0	123	0	835	49	0	0	1.62031	-0.27816	0.251611	0.416075	1.1824	-0.656554
C95BC07	11	F	Black	NH	P8337E8	12	2018-11-19	Congregate	219	YVIHC	A7D5FDD	2019-04-16	148	53	0	123	0	983	49	0	0	1.62031	-0.27816	0.251611	0.416075	1.1824	-0.656554
C95BC07	11	F	Black	NH	P838102	13	2019-06-26	TFC	181	Prn,Tn	A7D73D9	2019-06-26	0	53	0	123	0	1054	49	0	0	1.62031	-0.27816	0.251611	0.416075	1.1824	-0.656554
C95BC07	11	F	Black	NH	P838102	13	2019-06-26	TFC	181	Prn,Tn	A7D9288	2019-10-01	97	53	0	123	97	1054	49	1	0	1.62031	-0.27816	0.251611	0.416075	1.1824	-0.656554
C95BC07
C95BC07
C95BC07
C95BC07	11	F	Black	NH	P83F8FC	14	2020-06-23	Congregate	77	TrtH	A7DDFCE	2020-06-23	0	53	0	123	181	1054	49	1	1	1.62031	-0.27816	0.251611	0.416075	1.1824	-0.656554
C95BC07	11	F	Black	NH	P84174A	15	2020-09-08	Congregate	115	NHaDHII	A7E07B8	2020-09-08	0	53	0	123	181	1131	49	1	1	1.62031	-0.27816	0.251611	0.416075	1.1824	-0.656554

## Sheet: description
Examples of data quality control and transformation (3 individuals with multiple placement periods).
MRG: placement records pre-merged with CANS assessment. - the matching placement IDs of each assessment were assigned by the data providers. - the merging already excluded * placement periods not matched by any CANS assessment. * assessment not matched with a placement (i.e., lacking a placement ID) * individuals without a single assessment matched with any placement. - The IDs map to subscripts:…	CPT: calculate vectors of cumulative placement types (cpt) - expand placement type (typ) into 6-vector, each correspond to one of the 6 placement settings. * Exiting Status, Kinship Care, * Foster Home, TFC (treatment Foster Home) * Congregate Care, and Institution Care - per-individual, per-assessment, count cumulative days spent in each type of placement. DMX: the design matrix of linear mixed …
