# Supplementary material for: The Impact of Placement Change on Sleep in Child Welfare
Source: Children (Basel). 2026 May 1;13(5):631. doi: 10.3390/children13050631 (PMC13204986; doi:10.3390/children13050631)
Supplement: Supplementary file 1 [file children-13-00631-s001.zip › LMM_results.xlsx]

## Sheet: LMM Results
Domain	Variable	Categories	Reference	Remark	Beta	95%CI	95%CI	SE	T-value	P-value
Intercept	(Intercept)				0.165665	0.0967491	0.23458	0.0351617	4.71151	2.45887e-06
Demographic	Age	11~15	06-10	(years)	-0.0404538	-0.0560085	-0.024899	0.00793625	-5.09734	3.44462e-07
Demographic	Age	16~18	06-10	(years)	-0.0526047	-0.0753045	-0.0299049	0.0115817	-4.54203	5.57143e-06
Demographic	Gender	Female	Male		-0.000230831	-0.0135169	0.0130552	0.00677872	-0.0340523	0.972835
Demographic	Race	White	N/A		-0.0394127	-0.103582	0.0247568	0.0327401	-1.2038	0.228665
Demographic	Race	Black	N/A	Black / African American	0.0069952	-0.0579197	0.0719101	0.0331204	0.211205	0.832727
Demographic	Race	Asian	N/A		-0.0961974	-0.185063	-0.00733139	0.0453406	-2.12166	0.0338663
Demographic	Race	AI/AN	N/A	American Indian / Alaskan Native	-0.0420416	-0.110812	0.0267283	0.0350873	-1.1982	0.23084
Demographic	Race	NH/PI	N/A	Native Hawaiian / Pacific Islander	-0.0833803	-0.24506	0.0782993	0.0824911	-1.01078	0.312122
Demographic	Ethnicity	NH	N/A	Non-Hispanic	0.0213367	-0.00762371	0.0502971	0.014776	1.44401	0.148736
Demographic	Ethnicity	HS	N/A	Hispanic	0.0394524	0.00523758	0.0736672	0.0174569	2.25999	0.0238216
Baseline Traits	EXT			(Factor Score) Externalizing	0.0052521	-0.00450735	0.0150116	0.0049794	1.05476	0.291533
Baseline Traits	CGV			(Factor Score) Caregiver	-0.00498797	-0.0128769	0.00290097	0.00402504	-1.23923	0.215259
Baseline Traits	TRF			(Factor Score) Trauma in Family	0.0229918	0.015521	0.0304626	0.0038117	6.03189	1.62049e-09
Baseline Traits	STR			(Factor Score) Child Strengths	-0.00110911	-0.00907529	0.00685706	0.00406445	-0.272882	0.784944
Baseline Traits	MDD			(Factor Score) Medical/Developmental	0.0280494	0.0193365	0.0367622	0.00444541	6.30973	2.79518e-10
Baseline Traits	CUL			(Factor Score) Cultural	-0.00444276	-0.0137905	0.00490502	0.00476936	-0.931521	0.351584
Baseline Traits	INT			(Factor Score) Internalizing/Sexual	0.0224011	0.0119149	0.0328873	0.00535021	4.18696	2.82711e-05
Autoregressive	Sleep_0			(Year since moment of placement)	0.816258	0.807366	0.82515	0.00453673	179.922	0
Instability	Times	2-times	1-time (Stable)	(Placement Count) 2ND time	0.0249475	0.00392077	0.0459742	0.0107281	2.32543	0.0200489
Instability	Times	3-times	1-time (Stable)	(Placement Count) 3RD time	0.0454129	0.0171532	0.0736725	0.0144184	3.14964	0.00163473
Instability	Times	4+times	1-time (Stable)	(Placement Count) 4TH time or plus	0.0671323	0.0330824	0.101182	0.0173727	3.86424	0.000111437
Placement Type	EXC			(Years Spent in) Exiting Care	-0.0887808	-0.20858	0.0310188	0.0611234	-1.45249	0.146367
Placement Type	KNC			(Years Spent in) Kinship Care	-0.0490343	-0.0661535	-0.0319151	0.00873446	-5.61389	1.97823e-08
Placement Type	FSC			(Years Spent in) Foster Home (FH)	0.00441976	-0.00671022	0.0155497	0.00567867	0.77831	0.436386
Placement Type	TFC			(Years Spent in) Treatment FH	0.0351073	0.0234749	0.0467397	0.00593501	5.91528	3.31306e-09
Placement Type	CGC			(Years Spent in) Congregate Care	-0.0454508	-0.0597475	-0.0311541	0.00729436	-6.23096	4.63594e-10
Placement Type	INC			(Years Spent in) Institutional Care	-0.0413704	-0.142988	0.0602469	0.0518466	-0.79794	0.424905
Longitudinal Lag	Tau (τ)			(Year since moment of placement)	0.0517244	0.034347	0.0691017	0.00886616	5.83391	5.41428e-09
Lag x Instability	Years:2-Times		Years:1-times	(Sleep adaptation after placement)	-0.0197238	-0.0445913	0.00514368	0.0126877	-1.55456	0.120051
Lag x Instability	Years:3-Times		Years:1-times	(sleep adaptation after placement)	-0.0345961	-0.0665509	-0.00264131	0.0163038	-2.12197	0.0338403
Lag x Instability	Years:4+Times		Years:1-times	(sleep adaptation after placement)	-0.0476023	-0.0815622	-0.0136423	0.0173268	-2.74732	0.0060085

## Sheet: Format-1
Domain	Variable	Categories	Remark	Beta	95%CI	95%CI	SE	T-value	P-value
Demographic	Age	06~10*	(years)	0	0	0
Demographic	Age	11~15	(years)	-0.0404538	-0.0560085	-0.024899	0.00793625	-5.09734	3.44462e-07
Demographic	Age	16~18	(years)	-0.0526047	-0.0753045	-0.0299049	0.0115817	-4.54203	5.57143e-06
Demographic	Gender	Male		0	0	0
Demographic	Gender	Female		-0.000230831	-0.0135169	0.0130552	0.00677872	-0.0340523	0.972835
Demographic	Race	N/A*	(Refused / Unknown)	0	0	0
Demographic	Race	White		-0.0394127	-0.103582	0.0247568	0.0327401	-1.2038	0.228665
Demographic	Race	Black	Black / African American	0.0069952	-0.0579197	0.0719101	0.0331204	0.211205	0.832727
Demographic	Race	Asian		-0.0961974	-0.185063	-0.00733139	0.0453406	-2.12166	0.0338663
Demographic	Race	AI/AN	American Indian / Alaskan Native	-0.0420416	-0.110812	0.0267283	0.0350873	-1.1982	0.23084
Demographic	Race	NH/PI	Native Hawaiian / Pacific Islander	-0.0833803	-0.24506	0.0782993	0.0824911	-1.01078	0.312122
Demographic	Ethnicity	N/A*	(Refused / Unknown)	0	0	0
Demographic	Ethnicity	NH	Non-Hispanic	0.0213367	-0.00762371	0.0502971	0.014776	1.44401	0.148736
Demographic	Ethnicity	HS	Hispanic	0.0394524	0.00523758	0.0736672	0.0174569	2.25999	0.0238216
Baseline Traits	EXT		(Factor Score) Externalizing	0.0052521	-0.00450735	0.0150116	0.0049794	1.05476	0.291533
Baseline Traits	CGV		(Factor Score) Caregiver	-0.00498797	-0.0128769	0.00290097	0.00402504	-1.23923	0.215259
Baseline Traits	TRF		(Factor Score) Trauma in Family	0.0229918	0.015521	0.0304626	0.0038117	6.03189	1.62049e-09
Baseline Traits	STR		(Factor Score) Child Strengths	-0.00110911	-0.00907529	0.00685706	0.00406445	-0.272882	0.784944
Baseline Traits	MDD		(Factor Score) Med/Developmental	0.0280494	0.0193365	0.0367622	0.00444541	6.30973	2.79518e-10
Baseline Traits	CUL		(Factor Score) Cultural	-0.00444276	-0.0137905	0.00490502	0.00476936	-0.931521	0.351584
Baseline Traits	INT		(Factor Score) Internalizing/Sexual	0.0224011	0.0119149	0.0328873	0.00535021	4.18696	2.82711e-05
Autoregressive	Sleep_0		(Sleep at the day of placement)	0.816258	0.807366	0.82515	0.00453673	179.922	0
Instability	FPC	1-time*	Forward Placement Count	0	0	0
Instability	FPC	2-times	Forward Placement Count	0.0249475	0.00392077	0.0459742	0.0107281	2.32543	0.0200489
Instability	FPC	3-times	Forward Placement Count	0.0454129	0.0171532	0.0736725	0.0144184	3.14964	0.00163473
Instability	FPC	4+times	Forward Placement Count	0.0671323	0.0330824	0.101182	0.0173727	3.86424	0.000111437
Placement Type	ExC		(Years Spent in) Exiting Care	-0.0887808	-0.20858	0.0310188	0.0611234	-1.45249	0.146367
Placement Type	KnC		(Years Spent in) Kinship Care	-0.0490343	-0.0661535	-0.0319151	0.00873446	-5.61389	1.97823e-08
Placement Type	FsC		(Years Spent in) Foster Home (FH)	0.00441976	-0.00671022	0.0155497	0.00567867	0.77831	0.436386
Placement Type	TfC		(Years Spent in) Treatment FH	0.0351073	0.0234749	0.0467397	0.00593501	5.91528	3.31306e-09
Placement Type	CgC		(Years Spent in) Congregate Care	-0.0454508	-0.0597475	-0.0311541	0.00729436	-6.23096	4.63594e-10
Placement Type	InC		(Years Spent in) Institutional Care	-0.0413704	-0.142988	0.0602469	0.0518466	-0.79794	0.424905
Longitudinal Lag	Tau (τ)		(Year since the day of placement)	0.0517244	0.034347	0.0691017	0.00886616	5.83391	5.41428e-09
Lag Interaction	Lag x Instability	τ:1-time*	Adaptation past 1-placement	0	0	0
Lag Interaction	Lag x Instability	τ:2-times	Adaptation past 2-times	-0.0197238	-0.0445913	0.00514368	0.0126877	-1.55456	0.120051
Lag Interaction	Lag x Instability	τ:3-times	Adaptation past 3-times	-0.0345961	-0.0665509	-0.00264131	0.0163038	-2.12197	0.0338403
Lag Interaction	Lag x Instability	τ:4+times	Adaptation past 4-times	-0.0476023	-0.0815622	-0.0136423	0.0173268	-2.74732	0.0060085

## Sheet: Format-2
Domain	Variable	Categories	Remark	Beta	95%CI	95%CI	P-value
Demographic	Age	06~10*	(years)	0	0	0
Demographic	Age	11~15	(years)	-0.0404538	-0.0560085	-0.024899	3.44462e-07
Demographic	Age	16~18	(years)	-0.0526047	-0.0753045	-0.0299049	5.57143e-06
Demographic	Gender	Female		0	0	0
Demographic	Gender	Female		-0.000230831	-0.0135169	0.0130552	0.972835
Demographic	Race	N/A*	(Refused / Unknown)	0	0	0
Demographic	Race	White		-0.0394127	-0.103582	0.0247568	0.228665
Demographic	Race	Black	Black / African American	0.0069952	-0.0579197	0.0719101	0.832727
Demographic	Race	Asian		-0.0961974	-0.185063	-0.00733139	0.0338663
Demographic	Race	AI/AN	American Indian / Alaskan Native	-0.0420416	-0.110812	0.0267283	0.23084
Demographic	Race	NH/PI	Native Hawaiian / Pacific Islander	-0.0833803	-0.24506	0.0782993	0.312122
Demographic	Ethnicity	N/A*	(Refused / Unknown)	0	0	0
Demographic	Ethnicity	NH	Non-Hispanic	0.0213367	-0.00762371	0.0502971	0.148736
Demographic	Ethnicity	HS	Hispanic	0.0394524	0.00523758	0.0736672	0.0238216
Baseline Traits	EXT		(Factor Score) Externalizing	0.0052521	-0.00450735	0.0150116	0.291533
Baseline Traits	CGV		(Factor Score) Caregiver	-0.00498797	-0.0128769	0.00290097	0.215259
Baseline Traits	TRF		(Factor Score) Trauma in Family	0.0229918	0.015521	0.0304626	1.62049e-09
Baseline Traits	STR		(Factor Score) Child Strengths	-0.00110911	-0.00907529	0.00685706	0.784944
Baseline Traits	MDD		(Factor Score) Med/Developmental	0.0280494	0.0193365	0.0367622	2.79518e-10
Baseline Traits	CUL		(Factor Score) Cultural	-0.00444276	-0.0137905	0.00490502	0.351584
Baseline Traits	INT		(Factor Score) Internalizing/Sexual	0.0224011	0.0119149	0.0328873	2.82711e-05
Autoregressive	Sleep_0		(Sleep at the day of placement)	0.816258	0.807366	0.82515	0
Instability	FPC	1-time*	Forward Placement Count	0	0	0
Instability	FPC	2-times	Forward Placement Count	0.0249475	0.00392077	0.0459742	0.0200489
Instability	FPC	3-times	Forward Placement Count	0.0454129	0.0171532	0.0736725	0.00163473
Instability	FPC	4+times	Forward Placement Count	0.0671323	0.0330824	0.101182	0.000111437
Placement Type	ExC		(Years Spent in) Exiting Care	-0.0887808	-0.20858	0.0310188	0.146367
Placement Type	KnC		(Years Spent in) Kinship Care	-0.0490343	-0.0661535	-0.0319151	1.97823e-08
Placement Type	FsC		(Years Spent in) Foster Home (FH)	0.00441976	-0.00671022	0.0155497	0.436386
Placement Type	TfC		(Years Spent in) Treatment FH	0.0351073	0.0234749	0.0467397	3.31306e-09
Placement Type	CgC		(Years Spent in) Congregate Care	-0.0454508	-0.0597475	-0.0311541	4.63594e-10
Placement Type	InC		(Years Spent in) Institutional Care	-0.0413704	-0.142988	0.0602469	0.424905
Longitudinal Lag	Tau (τ)		(Year since the day of placement)	0.0517244	0.034347	0.0691017	5.41428e-09
Lag Interaction	Lag x Instability	τ:1-time*	Adaptation past 1-placement	0	0	0
Lag Interaction	Lag x Instability	τ:2-times	Adaptation past 2-times	-0.0197238	-0.0445913	0.00514368	0.120051
Lag Interaction	Lag x Instability	τ:3-times	Adaptation past 3-times	-0.0345961	-0.0665509	-0.00264131	0.0338403
Lag Interaction	Lag x Instability	τ:4+times	Adaptation past 4-times	-0.0476023	-0.0815622	-0.0136423	0.0060085
